# Supplementary material for: Tetra-μ-acetato-κ8 O:O′-bis{[(E)-2-styrylpyrazine-κN 3]copper(II)}
Source: Acta Crystallogr Sect E Struct Rep Online. 2010 Sep 30;66(Pt 10):m1328. doi: 10.1107/S1600536810037487 (PMC2983213; doi:10.1107/S1600536810037487)
Supplement: Supplementary file 1 [file e-66-m1328-sup1.cif]

##############################################################################
###                                                                        ###
###        Electronic paper (Acta Crystallographica Section E)             ###
###                                                                        ###
##############################################################################
#                                                                            #
# This CIF contains the data in a paper accepted for publication in Acta     #
# Crystallographica Section E. It conforms to the requirements of Notes      #
# for Authors for Section E, and has been peer reviewed under the auspices   #
# of the IUCr Commission on Journals.                                        #
#                                                                            #
# Full details of the Crystallographic Information File format               #
# are given in the paper "The Crystallographic Information File (CIF):       #
# a New Standard Archive File for Crystallography" by S. R. Hall, F. H.      #
# Allen and I. D. Brown [Acta Cryst. (1991), A47, 655-685].                  #
#                                                                            #
# The current version of the core CIF dictionary is obtainable from          #
# ftp://ftp.iucr.org/pub/cif_core.dic. The current version number is 2.4.    #
#                                                                            #
# Software is freely available for graphical display of the structure(s) in  #
# this CIF.  For information consult the CIF home page http://www.iucr.org/  #
# cif/home.html                                                              #
#                                                                            #
# This file may be used for bona fide research purposes within the           #
# scientific community so long as proper attribution is given to the journal # 
# article from which it was obtained.                                        #
#                                                                            #
##############################################################################
                                             
data_I
_audit_creation_method     SHELXL-97
_chemical_name_systematic
;
Tetra-\m-acetato-\k^8^<i>O</i>:<i>O</i>'-bis{[(<i>E</i>)-2-styrylpyrazine-
\k<i>N</i>^3^]copper(II)}
;
_chemical_name_common     ?
_chemical_formula_moiety     'C32 H32 Cu2 N4 O8'
_chemical_formula_sum     'C32 H32 Cu2 N4 O8'
_chemical_formula_iupac     '[Cu2 (C2 H3 O2)4 (C12 H10 N2)2]'
_chemical_formula_weight     727.70
_chemical_melting_point     ?
_symmetry_cell_setting     triclinic
_symmetry_space_group_name_H-M     P-1
loop_
    _symmetry_equiv_pos_as_xyz
    'x, y, z'
    '-x, -y, -z'
_cell_length_a     10.519(4)
_cell_length_b     10.755(4)
_cell_length_c     15.924(6)
_cell_angle_alpha     80.829(6)
_cell_angle_beta     71.321(6)
_cell_angle_gamma     74.300(6)
_cell_volume     1637.7(10)
_cell_formula_units_Z     2
_cell_measurement_reflns_used     715
_cell_measurement_theta_min     2.47
_cell_measurement_theta_max     23.75
_cell_measurement_temperature     293(2)
_exptl_crystal_description     block
_exptl_crystal_colour     blue
_exptl_crystal_size_max     0.24
_exptl_crystal_size_mid     0.20
_exptl_crystal_size_min     0.16
_exptl_crystal_density_diffrn     1.476
_exptl_crystal_density_meas     ?
_exptl_crystal_density_method     'not measured'
_exptl_crystal_F_000     748
_exptl_absorpt_coefficient_mu     1.354
_exptl_absorpt_correction_type     multi-scan
_exptl_absorpt_process_details     '(SADABS; Bruker, 2001)'
_exptl_absorpt_correction_T_min     0.749731
_exptl_absorpt_correction_T_max     1.000000
_exptl_special_details
;
;
_diffrn_ambient_temperature     293(2)
_diffrn_radiation_type     MoK\a
_diffrn_radiation_wavelength     0.71073
_diffrn_radiation_source     'fine-focus sealed tube'
_diffrn_radiation_monochromator     graphite
_diffrn_measurement_device_type     'Bruker APEXII CCD area-detector'
_diffrn_measurement_method     'phi and omega scans'
_diffrn_detector_area_resol_mean     ?
_diffrn_reflns_number     9491
_diffrn_reflns_av_R_equivalents     0.0314
_diffrn_reflns_av_sigmaI/netI     0.0841
_diffrn_reflns_theta_min     1.35
_diffrn_reflns_theta_max     26.48
_diffrn_reflns_theta_full     26.48
_diffrn_measured_fraction_theta_max     0.986
_diffrn_measured_fraction_theta_full     0.986
_diffrn_reflns_limit_h_min     -7
_diffrn_reflns_limit_h_max     13
_diffrn_reflns_limit_k_min     -12
_diffrn_reflns_limit_k_max     13
_diffrn_reflns_limit_l_min     -19
_diffrn_reflns_limit_l_max     19
_diffrn_standards_number     ?
_diffrn_standards_interval_count     ?
_diffrn_standards_interval_time     ?
_diffrn_standards_decay_%     ?
_refine_special_details
;
Refinement of <i>F</i>^2^ against ALL reflections. The weighted <i>R</i>-factor
<i>wR</i> and goodness of fit <i>S</i> are based on <i>F</i>^2^, conventional
<i>R</i>-factors <i>R</i> are based on <i>F</i>, with <i>F</i> set to zero for
negative <i>F</i>^2^. The threshold expression of <i>F</i>^2^ >
\s(<i>F</i>^2^) is used only for calculating <i>R</i>-factors(gt) <i>etc</i>.
and is not relevant to the choice of reflections for refinement.
<i>R</i>-factors based on <i>F</i>^2^ are statistically about twice as large
as those based on <i>F</i>, and <i>R</i>- factors based on ALL data will be
even larger.
;
_reflns_number_total     6662
_reflns_number_gt     3702
_reflns_threshold_expression     >2sigma(I)
_refine_ls_structure_factor_coef     Fsqd
_refine_ls_matrix_type     full
_refine_ls_R_factor_all     0.1163
_refine_ls_R_factor_gt     0.0496
_refine_ls_wR_factor_gt     0.0898
_refine_ls_wR_factor_ref     0.1087
_refine_ls_goodness_of_fit_ref     0.988
_refine_ls_restrained_S_all     0.988
_refine_ls_number_reflns     6662
_refine_ls_number_parameters     419
_refine_ls_number_restraints     0
_refine_ls_hydrogen_treatment     constr
_refine_ls_weighting_scheme     calc
_refine_ls_weighting_details
         'calc w=1/[\s^2^(Fo^2^)+(0.0400P)^2^+0.0000P] where P=(Fo^2^+2Fc^2^)/3'
_atom_sites_solution_hydrogens     geom
_atom_sites_solution_primary     direct
_atom_sites_solution_secondary     difmap
_refine_ls_shift/su_max     0.001
_refine_ls_shift/su_mean     0.000
_refine_diff_density_max     0.424
_refine_diff_density_min     -0.457
_refine_ls_extinction_method     none
_refine_ls_extinction_coef     ?
loop_
    _atom_type_symbol
    _atom_type_description
    _atom_type_scat_dispersion_real
    _atom_type_scat_dispersion_imag
    _atom_type_scat_source
    'C' 'C' 0.0033 0.0016
                         'International Tables Vol C Tables 4.2.6.8 and 6.1.1.4'
    'H' 'H' 0.0000 0.0000
                         'International Tables Vol C Tables 4.2.6.8 and 6.1.1.4'
    'N' 'N' 0.0061 0.0033
                         'International Tables Vol C Tables 4.2.6.8 and 6.1.1.4'
    'O' 'O' 0.0106 0.0060
                         'International Tables Vol C Tables 4.2.6.8 and 6.1.1.4'
    'Cu' 'Cu' 0.3201 1.2651
                         'International Tables Vol C Tables 4.2.6.8 and 6.1.1.4'
_computing_data_collection     'APEX2 (Bruker, 2003)'
_computing_cell_refinement     'SAINT (Bruker, 2001)'
_computing_data_reduction     'SAINT (Bruker, 2001)'
_computing_structure_solution     'SHELXS97 (Sheldrick, 2008)'
_computing_structure_refinement     'SHELXL97 (Sheldrick, 2008)'
_computing_molecular_graphics     'DIAMOND (Brandenburg, 2005)'
_computing_publication_material     'SHELXTL (Sheldrick, 2008)'
loop_
    _atom_site_type_symbol
    _atom_site_label
    _atom_site_fract_x
    _atom_site_fract_y
    _atom_site_fract_z
    _atom_site_U_iso_or_equiv
    _atom_site_adp_type
    _atom_site_calc_flag
    _atom_site_refinement_flags
    _atom_site_occupancy
    _atom_site_disorder_assembly
    _atom_site_disorder_group
    Cu Cu1 0.75479(5) 0.39534(4) 0.21433(3) 0.04088(17) Uani d . 1 . .
    Cu Cu2 0.66890(5) 0.61865(4) 0.28275(3) 0.04079(17) Uani d . 1 . .
    O O1 0.8527(3) 0.3387(3) 0.30458(19) 0.0606(9) Uani d . 1 . .
    O O2 0.7892(3) 0.5310(3) 0.35870(18) 0.0555(8) Uani d . 1 . .
    O O3 0.9072(3) 0.4732(2) 0.13965(18) 0.0528(8) Uani d . 1 . .
    O O4 0.8294(3) 0.6656(2) 0.19611(18) 0.0522(8) Uani d . 1 . .
    O O5 0.5672(3) 0.6635(3) 0.19240(18) 0.0528(8) Uani d . 1 . .
    O O6 0.6483(3) 0.4740(3) 0.13148(18) 0.0542(8) Uani d . 1 . .
    O O7 0.5860(3) 0.3590(2) 0.30257(19) 0.0568(8) Uani d . 1 . .
    O O8 0.5185(3) 0.5471(3) 0.36340(18) 0.0549(8) Uani d . 1 . .
    N N1 0.8234(3) 0.2056(3) 0.1613(2) 0.0345(8) Uani d . 1 . .
    N N2 0.9035(3) -0.0403(3) 0.1022(2) 0.0394(8) Uani d . 1 . .
    N N3 0.5837(3) 0.8058(3) 0.3410(2) 0.0356(8) Uani d . 1 . .
    N N4 0.4639(3) 1.0502(3) 0.4028(2) 0.0399(8) Uani d . 1 . .
    C C1 0.6179(4) -0.0523(4) -0.1111(3) 0.0513(12) Uani d . 1 . .
    H H1 0.5771 0.0294 -0.0902 0.062 Uiso calc R 1 . .
    C C2 0.5709(5) -0.0916(5) -0.1708(3) 0.0646(13) Uani d . 1 . .
    H H2 0.4991 -0.0361 -0.1900 0.078 Uiso calc R 1 . .
    C C3 0.6274(6) -0.2106(6) -0.2026(3) 0.0778(16) Uani d . 1 . .
    H H3 0.5931 -0.2376 -0.2419 0.093 Uiso calc R 1 . .
    C C4 0.7352(6) -0.2896(5) -0.1760(4) 0.0830(18) Uani d . 1 . .
    H H4 0.7771 -0.3698 -0.1992 0.100 Uiso calc R 1 . .
    C C5 0.7832(5) -0.2519(4) -0.1149(3) 0.0672(14) Uani d . 1 . .
    H H5 0.8553 -0.3076 -0.0962 0.081 Uiso calc R 1 . .
    C C6 0.7237(4) -0.1307(4) -0.0814(3) 0.0440(10) Uani d . 1 . .
    C C7 0.7775(4) -0.0940(4) -0.0172(3) 0.0453(11) Uani d . 1 . .
    H H7 0.8378 -0.1597 0.0062 0.054 Uiso calc R 1 . .
    C C8 0.7499(4) 0.0227(3) 0.0114(2) 0.0403(10) Uani d . 1 . .
    H H8 0.6879 0.0893 -0.0100 0.048 Uiso calc R 1 . .
    C C9 0.8096(4) 0.0531(3) 0.0735(2) 0.0343(9) Uani d . 1 . .
    C C10 0.9545(4) -0.0093(4) 0.1601(3) 0.0427(10) Uani d . 1 . .
    H H10 1.0191 -0.0725 0.1815 0.051 Uiso calc R 1 . .
    C C11 0.9155(4) 0.1129(4) 0.1895(3) 0.0402(10) Uani d . 1 . .
    H H11 0.9545 0.1304 0.2299 0.048 Uiso calc R 1 . .
    C C12 0.7714(4) 0.1761(3) 0.1035(2) 0.0390(10) Uani d . 1 . .
    H H12 0.7071 0.2400 0.0822 0.047 Uiso calc R 1 . .
    C C13 0.4607(4) 0.8311(4) 0.4013(3) 0.0415(10) Uani d . 1 . .
    H H13 0.4144 0.7650 0.4233 0.050 Uiso calc R 1 . .
    C C14 0.3986(4) 0.9537(4) 0.4329(2) 0.0363(9) Uani d . 1 . .
    C C15 0.5867(4) 1.0225(4) 0.3440(3) 0.0414(10) Uani d . 1 . .
    H H15 0.6346 1.0876 0.3228 0.050 Uiso calc R 1 . .
    C C16 0.6474(4) 0.9020(4) 0.3128(2) 0.0398(10) Uani d . 1 . .
    H H16 0.7343 0.8879 0.2713 0.048 Uiso calc R 1 . .
    C C17 0.2624(4) 0.9800(4) 0.4969(2) 0.0435(11) Uani d . 1 . .
    H H17 0.2174 0.9126 0.5163 0.052 Uiso calc R 1 . .
    C C18 0.1986(4) 1.0933(4) 0.5294(2) 0.0401(10) Uani d . 1 . .
    H H18 0.2462 1.1588 0.5097 0.048 Uiso calc R 1 . .
    C C19 0.0615(4) 1.1276(4) 0.5929(3) 0.0428(10) Uani d . 1 . .
    C C20 -0.0289(4) 1.0469(5) 0.6190(3) 0.0556(12) Uani d . 1 . .
    H H20 -0.0013 0.9653 0.5975 0.067 Uiso calc R 1 . .
    C C21 -0.1587(5) 1.0852(6) 0.6760(3) 0.0763(16) Uani d . 1 . .
    H H21 -0.2177 1.0292 0.6930 0.092 Uiso calc R 1 . .
    C C22 -0.2021(6) 1.2048(7) 0.7080(3) 0.0865(19) Uani d . 1 . .
    H H22 -0.2912 1.2310 0.7453 0.104 Uiso calc R 1 . .
    C C23 -0.1136(6) 1.2863(5) 0.6848(4) 0.0830(18) Uani d . 1 . .
    H H23 -0.1418 1.3670 0.7077 0.100 Uiso calc R 1 . .
    C C24 0.0172(5) 1.2479(4) 0.6276(3) 0.0586(13) Uani d . 1 . .
    H H24 0.0767 1.3034 0.6119 0.070 Uiso calc R 1 . .
    C C25 0.8544(5) 0.4148(4) 0.3563(3) 0.0509(12) Uani d . 1 . .
    C C26 0.9394(6) 0.3622(4) 0.4186(3) 0.0818(17) Uani d . 1 . .
    H H26A 0.9564 0.4326 0.4404 0.123 Uiso calc R 1 . .
    H H26B 1.0257 0.3081 0.3879 0.123 Uiso calc R 1 . .
    H H26C 0.8908 0.3121 0.4677 0.123 Uiso calc R 1 . .
    C C27 0.9178(4) 0.5848(4) 0.1444(3) 0.0418(10) Uani d . 1 . .
    C C28 1.0436(4) 0.6262(4) 0.0839(3) 0.0619(13) Uani d . 1 . .
    H H28A 1.1215 0.5844 0.1053 0.093 Uiso calc R 1 . .
    H H28B 1.0289 0.7185 0.0827 0.093 Uiso calc R 1 . .
    H H28C 1.0608 0.6023 0.0250 0.093 Uiso calc R 1 . .
    C C29 0.5753(4) 0.5882(4) 0.1377(3) 0.0453(11) Uani d . 1 . .
    C C30 0.4905(5) 0.6373(4) 0.0744(3) 0.0737(15) Uani d . 1 . .
    H H30A 0.4235 0.7153 0.0943 0.111 Uiso calc R 1 . .
    H H30B 0.4440 0.5729 0.0723 0.111 Uiso calc R 1 . .
    H H30C 0.5496 0.6551 0.0162 0.111 Uiso calc R 1 . .
    C C31 0.5038(4) 0.4367(4) 0.3580(3) 0.0457(11) Uani d . 1 . .
    C C32 0.3805(5) 0.3961(4) 0.4214(3) 0.0717(16) Uani d . 1 . .
    H H32A 0.3654 0.4228 0.4793 0.108 Uiso calc R 1 . .
    H H32B 0.3956 0.3036 0.4247 0.108 Uiso calc R 1 . .
    H H32C 0.3010 0.4359 0.4012 0.108 Uiso calc R 1 . .
loop_
    _atom_site_aniso_label
    _atom_site_aniso_U_11
    _atom_site_aniso_U_22
    _atom_site_aniso_U_33
    _atom_site_aniso_U_12
    _atom_site_aniso_U_13
    _atom_site_aniso_U_23
    Cu1 0.0487(4) 0.0295(3) 0.0416(3) -0.0043(2) -0.0094(3) -0.0116(2)
    Cu2 0.0456(4) 0.0307(3) 0.0416(3) -0.0063(2) -0.0045(3) -0.0122(2)
    O1 0.087(2) 0.0403(17) 0.058(2) -0.0011(16) -0.0324(19) -0.0128(14)
    O2 0.076(2) 0.0442(17) 0.0532(19) -0.0086(16) -0.0294(18) -0.0118(14)
    O3 0.0512(19) 0.0387(16) 0.0585(19) -0.0103(14) 0.0030(16) -0.0153(14)
    O4 0.0499(19) 0.0374(16) 0.0569(19) -0.0111(14) 0.0055(16) -0.0112(14)
    O5 0.059(2) 0.0422(16) 0.0555(19) 0.0028(14) -0.0215(17) -0.0150(14)
    O6 0.066(2) 0.0397(16) 0.0569(19) 0.0022(15) -0.0255(17) -0.0144(14)
    O7 0.065(2) 0.0413(16) 0.0542(18) -0.0195(15) 0.0069(17) -0.0151(14)
    O8 0.057(2) 0.0413(17) 0.0573(19) -0.0153(15) 0.0051(16) -0.0166(14)
    N1 0.035(2) 0.0307(17) 0.0353(19) -0.0036(15) -0.0090(17) -0.0041(14)
    N2 0.040(2) 0.0305(17) 0.046(2) -0.0077(16) -0.0092(18) -0.0083(15)
    N3 0.032(2) 0.0368(18) 0.0346(19) -0.0068(15) -0.0047(17) -0.0071(15)
    N4 0.044(2) 0.0348(18) 0.043(2) -0.0095(16) -0.0126(18) -0.0083(15)
    C1 0.048(3) 0.056(3) 0.052(3) -0.008(2) -0.019(3) -0.012(2)
    C2 0.056(3) 0.084(4) 0.060(3) -0.009(3) -0.031(3) -0.011(3)
    C3 0.084(4) 0.092(4) 0.077(4) -0.023(4) -0.037(4) -0.031(3)
    C4 0.104(5) 0.068(4) 0.095(4) -0.012(3) -0.043(4) -0.041(3)
    C5 0.065(3) 0.047(3) 0.099(4) 0.003(2) -0.041(3) -0.028(3)
    C6 0.041(3) 0.049(2) 0.044(2) -0.010(2) -0.012(2) -0.010(2)
    C7 0.039(3) 0.042(2) 0.057(3) -0.005(2) -0.016(2) -0.013(2)
    C8 0.040(3) 0.035(2) 0.046(2) -0.0035(19) -0.015(2) -0.0061(18)
    C9 0.032(2) 0.034(2) 0.034(2) -0.0104(18) -0.0022(19) -0.0044(17)
    C10 0.041(3) 0.039(2) 0.049(3) -0.005(2) -0.018(2) -0.002(2)
    C11 0.045(3) 0.038(2) 0.040(2) -0.007(2) -0.016(2) -0.0070(18)
    C12 0.040(3) 0.034(2) 0.041(2) -0.0027(19) -0.014(2) -0.0068(18)
    C13 0.041(3) 0.037(2) 0.049(3) -0.0156(19) -0.009(2) -0.0104(19)
    C14 0.037(2) 0.037(2) 0.040(2) -0.0072(18) -0.014(2) -0.0119(18)
    C15 0.049(3) 0.036(2) 0.042(2) -0.016(2) -0.010(2) -0.0052(19)
    C16 0.040(3) 0.043(2) 0.036(2) -0.013(2) -0.009(2) -0.0017(19)
    C17 0.041(3) 0.043(2) 0.049(3) -0.017(2) -0.006(2) -0.013(2)
    C18 0.040(3) 0.041(2) 0.042(2) -0.0088(19) -0.012(2) -0.0110(19)
    C19 0.042(3) 0.046(2) 0.038(2) 0.000(2) -0.015(2) -0.0087(19)
    C20 0.044(3) 0.080(3) 0.043(3) -0.013(3) -0.009(2) -0.018(2)
    C21 0.051(3) 0.130(5) 0.053(3) -0.028(3) -0.012(3) -0.015(3)
    C22 0.050(4) 0.140(6) 0.052(3) 0.021(4) -0.015(3) -0.032(4)
    C23 0.079(4) 0.075(4) 0.075(4) 0.025(3) -0.020(4) -0.033(3)
    C24 0.061(3) 0.048(3) 0.055(3) 0.008(2) -0.013(3) -0.013(2)
    C25 0.067(3) 0.044(3) 0.043(3) -0.012(2) -0.020(3) -0.004(2)
    C26 0.116(5) 0.066(3) 0.076(4) 0.001(3) -0.058(4) -0.014(3)
    C27 0.040(3) 0.037(2) 0.040(2) -0.001(2) -0.007(2) -0.001(2)
    C28 0.056(3) 0.043(3) 0.069(3) -0.008(2) 0.003(3) -0.007(2)
    C29 0.042(3) 0.049(3) 0.043(3) -0.005(2) -0.012(2) -0.007(2)
    C30 0.085(4) 0.067(3) 0.075(3) 0.004(3) -0.044(3) -0.016(3)
    C31 0.050(3) 0.042(2) 0.039(3) -0.013(2) -0.002(2) -0.004(2)
    C32 0.068(3) 0.055(3) 0.075(3) -0.032(3) 0.023(3) -0.017(3)
_geom_special_details
;
All e.s.d.'s (except the e.s.d. in the dihedral angle between two l.s. planes)
are estimated using the full covariance matrix. The cell e.s.d.'s are taken
into account individually in the estimation of e.s.d.'s in distances, angles
and torsion angles; correlations between e.s.d.'s in cell parameters are only
used when they are defined by crystal symmetry. An approximate (isotropic)
treatment of cell e.s.d.'s is used for estimating e.s.d.'s involving l.s.
planes.
;
loop_
    _geom_bond_atom_site_label_1
    _geom_bond_atom_site_label_2
    _geom_bond_site_symmetry_2
    _geom_bond_distance
    _geom_bond_publ_flag
    Cu1 O6 . 1.947(3) ?
    Cu1 O1 . 1.956(3) ?
    Cu1 O3 . 1.968(3) ?
    Cu1 O7 . 1.970(3) ?
    Cu1 N1 . 2.181(3) ?
    Cu1 Cu2 . 2.6077(10) ?
    Cu2 O4 . 1.938(3) ?
    Cu2 O8 . 1.946(3) ?
    Cu2 O2 . 1.981(3) ?
    Cu2 O5 . 1.983(3) ?
    Cu2 N3 . 2.191(3) ?
    O1 C25 . 1.257(4) ?
    O2 C25 . 1.252(5) ?
    O3 C27 . 1.252(4) ?
    O4 C27 . 1.264(4) ?
    O5 C29 . 1.249(4) ?
    O6 C29 . 1.260(4) ?
    O7 C31 . 1.258(4) ?
    O8 C31 . 1.257(4) ?
    N1 C11 . 1.323(4) ?
    N1 C12 . 1.326(4) ?
    N2 C10 . 1.326(4) ?
    N2 C9 . 1.341(5) ?
    N3 C16 . 1.325(4) ?
    N3 C13 . 1.330(4) ?
    N4 C15 . 1.318(5) ?
    N4 C14 . 1.340(4) ?
    C1 C2 . 1.367(5) ?
    C1 C6 . 1.370(5) ?
    C1 H1 . 0.9300 ?
    C2 C3 . 1.360(6) ?
    C2 H2 . 0.9300 ?
    C3 C4 . 1.364(7) ?
    C3 H3 . 0.9300 ?
    C4 C5 . 1.384(6) ?
    C4 H4 . 0.9300 ?
    C5 C6 . 1.394(5) ?
    C5 H5 . 0.9300 ?
    C6 C7 . 1.463(5) ?
    C7 C8 . 1.329(5) ?
    C7 H7 . 0.9300 ?
    C8 C9 . 1.447(5) ?
    C8 H8 . 0.9300 ?
    C9 C12 . 1.389(5) ?
    C10 C11 . 1.377(5) ?
    C10 H10 . 0.9300 ?
    C11 H11 . 0.9300 ?
    C12 H12 . 0.9300 ?
    C13 C14 . 1.397(5) ?
    C13 H13 . 0.9300 ?
    C14 C17 . 1.452(5) ?
    C15 C16 . 1.374(5) ?
    C15 H15 . 0.9300 ?
    C16 H16 . 0.9300 ?
    C17 C18 . 1.319(5) ?
    C17 H17 . 0.9300 ?
    C18 C19 . 1.461(5) ?
    C18 H18 . 0.9300 ?
    C19 C20 . 1.382(5) ?
    C19 C24 . 1.390(5) ?
    C20 C21 . 1.370(6) ?
    C20 H20 . 0.9300 ?
    C21 C22 . 1.365(7) ?
    C21 H21 . 0.9300 ?
    C22 C23 . 1.375(7) ?
    C22 H22 . 0.9300 ?
    C23 C24 . 1.380(6) ?
    C23 H23 . 0.9300 ?
    C24 H24 . 0.9300 ?
    C25 C26 . 1.489(6) ?
    C26 H26A . 0.9600 ?
    C26 H26B . 0.9600 ?
    C26 H26C . 0.9600 ?
    C27 C28 . 1.497(5) ?
    C28 H28A . 0.9600 ?
    C28 H28B . 0.9600 ?
    C28 H28C . 0.9600 ?
    C29 C30 . 1.497(6) ?
    C30 H30A . 0.9600 ?
    C30 H30B . 0.9600 ?
    C30 H30C . 0.9600 ?
    C31 C32 . 1.490(5) ?
    C32 H32A . 0.9600 ?
    C32 H32B . 0.9600 ?
    C32 H32C . 0.9600 ?
loop_
    _geom_angle_atom_site_label_1
    _geom_angle_atom_site_label_2
    _geom_angle_atom_site_label_3
    _geom_angle_site_symmetry_1
    _geom_angle_site_symmetry_3
    _geom_angle
    _geom_angle_publ_flag
    O6 Cu1 O1 . . 172.31(11) ?
    O6 Cu1 O3 . . 89.91(13) ?
    O1 Cu1 O3 . . 89.18(13) ?
    O6 Cu1 O7 . . 89.49(13) ?
    O1 Cu1 O7 . . 89.51(13) ?
    O3 Cu1 O7 . . 165.70(10) ?
    O6 Cu1 N1 . . 94.38(11) ?
    O1 Cu1 N1 . . 93.30(12) ?
    O3 Cu1 N1 . . 99.42(11) ?
    O7 Cu1 N1 . . 94.87(11) ?
    O6 Cu1 Cu2 . . 86.56(8) ?
    O1 Cu1 Cu2 . . 85.75(8) ?
    O3 Cu1 Cu2 . . 82.20(8) ?
    O7 Cu1 Cu2 . . 83.51(8) ?
    N1 Cu1 Cu2 . . 178.12(8) ?
    O4 Cu2 O8 . . 171.82(10) ?
    O4 Cu2 O2 . . 88.02(13) ?
    O8 Cu2 O2 . . 90.25(13) ?
    O4 Cu2 O5 . . 90.46(13) ?
    O8 Cu2 O5 . . 89.18(12) ?
    O2 Cu2 O5 . . 165.24(11) ?
    O4 Cu2 N3 . . 96.07(11) ?
    O8 Cu2 N3 . . 92.10(11) ?
    O2 Cu2 N3 . . 99.50(11) ?
    O5 Cu2 N3 . . 95.27(11) ?
    O4 Cu2 Cu1 . . 86.66(8) ?
    O8 Cu2 Cu1 . . 85.19(8) ?
    O2 Cu2 Cu1 . . 82.81(8) ?
    O5 Cu2 Cu1 . . 82.44(8) ?
    N3 Cu2 Cu1 . . 176.47(9) ?
    C25 O1 Cu1 . . 122.3(3) ?
    C25 O2 Cu2 . . 124.7(3) ?
    C27 O3 Cu1 . . 125.2(3) ?
    C27 O4 Cu2 . . 121.1(3) ?
    C29 O5 Cu2 . . 124.3(3) ?
    C29 O6 Cu1 . . 121.0(3) ?
    C31 O7 Cu1 . . 123.8(3) ?
    C31 O8 Cu2 . . 123.1(3) ?
    C11 N1 C12 . . 117.3(3) ?
    C11 N1 Cu1 . . 120.3(3) ?
    C12 N1 Cu1 . . 122.4(3) ?
    C10 N2 C9 . . 117.0(3) ?
    C16 N3 C13 . . 116.9(3) ?
    C16 N3 Cu2 . . 121.5(3) ?
    C13 N3 Cu2 . . 121.4(2) ?
    C15 N4 C14 . . 116.8(3) ?
    C2 C1 C6 . . 121.5(4) ?
    C2 C1 H1 . . 119.3 ?
    C6 C1 H1 . . 119.3 ?
    C3 C2 C1 . . 121.0(5) ?
    C3 C2 H2 . . 119.5 ?
    C1 C2 H2 . . 119.5 ?
    C2 C3 C4 . . 118.9(5) ?
    C2 C3 H3 . . 120.5 ?
    C4 C3 H3 . . 120.5 ?
    C3 C4 C5 . . 120.8(5) ?
    C3 C4 H4 . . 119.6 ?
    C5 C4 H4 . . 119.6 ?
    C4 C5 C6 . . 120.2(5) ?
    C4 C5 H5 . . 119.9 ?
    C6 C5 H5 . . 119.9 ?
    C1 C6 C5 . . 117.6(4) ?
    C1 C6 C7 . . 123.8(4) ?
    C5 C6 C7 . . 118.6(4) ?
    C8 C7 C6 . . 127.2(4) ?
    C8 C7 H7 . . 116.4 ?
    C6 C7 H7 . . 116.4 ?
    C7 C8 C9 . . 124.4(4) ?
    C7 C8 H8 . . 117.8 ?
    C9 C8 H8 . . 117.8 ?
    N2 C9 C12 . . 120.1(4) ?
    N2 C9 C8 . . 118.7(3) ?
    C12 C9 C8 . . 121.3(4) ?
    N2 C10 C11 . . 122.5(4) ?
    N2 C10 H10 . . 118.8 ?
    C11 C10 H10 . . 118.8 ?
    N1 C11 C10 . . 120.9(4) ?
    N1 C11 H11 . . 119.5 ?
    C10 C11 H11 . . 119.5 ?
    N1 C12 C9 . . 122.3(4) ?
    N1 C12 H12 . . 118.9 ?
    C9 C12 H12 . . 118.9 ?
    N3 C13 C14 . . 122.3(3) ?
    N3 C13 H13 . . 118.9 ?
    C14 C13 H13 . . 118.9 ?
    N4 C14 C13 . . 119.9(4) ?
    N4 C14 C17 . . 118.8(3) ?
    C13 C14 C17 . . 121.3(4) ?
    N4 C15 C16 . . 123.2(4) ?
    N4 C15 H15 . . 118.4 ?
    C16 C15 H15 . . 118.4 ?
    N3 C16 C15 . . 120.9(4) ?
    N3 C16 H16 . . 119.6 ?
    C15 C16 H16 . . 119.6 ?
    C18 C17 C14 . . 124.1(4) ?
    C18 C17 H17 . . 117.9 ?
    C14 C17 H17 . . 117.9 ?
    C17 C18 C19 . . 127.3(4) ?
    C17 C18 H18 . . 116.3 ?
    C19 C18 H18 . . 116.3 ?
    C20 C19 C24 . . 117.8(4) ?
    C20 C19 C18 . . 123.0(4) ?
    C24 C19 C18 . . 119.2(4) ?
    C21 C20 C19 . . 121.1(5) ?
    C21 C20 H20 . . 119.5 ?
    C19 C20 H20 . . 119.5 ?
    C22 C21 C20 . . 120.6(5) ?
    C22 C21 H21 . . 119.7 ?
    C20 C21 H21 . . 119.7 ?
    C21 C22 C23 . . 119.8(5) ?
    C21 C22 H22 . . 120.1 ?
    C23 C22 H22 . . 120.1 ?
    C22 C23 C24 . . 119.7(5) ?
    C22 C23 H23 . . 120.2 ?
    C24 C23 H23 . . 120.2 ?
    C23 C24 C19 . . 121.1(5) ?
    C23 C24 H24 . . 119.5 ?
    C19 C24 H24 . . 119.5 ?
    O2 C25 O1 . . 124.2(4) ?
    O2 C25 C26 . . 118.4(4) ?
    O1 C25 C26 . . 117.4(4) ?
    C25 C26 H26A . . 109.5 ?
    C25 C26 H26B . . 109.5 ?
    H26A C26 H26B . . 109.5 ?
    C25 C26 H26C . . 109.5 ?
    H26A C26 H26C . . 109.5 ?
    H26B C26 H26C . . 109.5 ?
    O3 C27 O4 . . 124.7(4) ?
    O3 C27 C28 . . 117.7(3) ?
    O4 C27 C28 . . 117.6(4) ?
    C27 C28 H28A . . 109.5 ?
    C27 C28 H28B . . 109.5 ?
    H28A C28 H28B . . 109.5 ?
    C27 C28 H28C . . 109.5 ?
    H28A C28 H28C . . 109.5 ?
    H28B C28 H28C . . 109.5 ?
    O5 C29 O6 . . 125.6(4) ?
    O5 C29 C30 . . 117.4(4) ?
    O6 C29 C30 . . 117.1(4) ?
    C29 C30 H30A . . 109.5 ?
    C29 C30 H30B . . 109.5 ?
    H30A C30 H30B . . 109.5 ?
    C29 C30 H30C . . 109.5 ?
    H30A C30 H30C . . 109.5 ?
    H30B C30 H30C . . 109.5 ?
    O8 C31 O7 . . 124.3(4) ?
    O8 C31 C32 . . 117.6(4) ?
    O7 C31 C32 . . 118.1(4) ?
    C31 C32 H32A . . 109.5 ?
    C31 C32 H32B . . 109.5 ?
    H32A C32 H32B . . 109.5 ?
    C31 C32 H32C . . 109.5 ?
    H32A C32 H32C . . 109.5 ?
    H32B C32 H32C . . 109.5 ?
loop_
    _geom_torsion_atom_site_label_1
    _geom_torsion_atom_site_label_2
    _geom_torsion_atom_site_label_3
    _geom_torsion_atom_site_label_4
    _geom_torsion_site_symmetry_1
    _geom_torsion_site_symmetry_2
    _geom_torsion_site_symmetry_3
    _geom_torsion_site_symmetry_4
    _geom_torsion
    _geom_torsion_publ_flag
    O6 Cu1 Cu2 O4 . . . . -88.60(13) ?
    O1 Cu1 Cu2 O4 . . . . 91.53(13) ?
    O3 Cu1 Cu2 O4 . . . . 1.78(12) ?
    O7 Cu1 Cu2 O4 . . . . -178.48(13) ?
    O6 Cu1 Cu2 O8 . . . . 92.11(13) ?
    O1 Cu1 Cu2 O8 . . . . -87.75(13) ?
    O3 Cu1 Cu2 O8 . . . . -177.51(13) ?
    O7 Cu1 Cu2 O8 . . . . 2.24(13) ?
    O6 Cu1 Cu2 O2 . . . . -177.02(13) ?
    O1 Cu1 Cu2 O2 . . . . 3.11(12) ?
    O3 Cu1 Cu2 O2 . . . . -86.65(13) ?
    O7 Cu1 Cu2 O2 . . . . 93.10(13) ?
    O6 Cu1 Cu2 O5 . . . . 2.31(12) ?
    O1 Cu1 Cu2 O5 . . . . -177.56(13) ?
    O3 Cu1 Cu2 O5 . . . . 92.69(13) ?
    O7 Cu1 Cu2 O5 . . . . -87.57(13) ?
    O3 Cu1 O1 C25 . . . . 77.7(3) ?
    O7 Cu1 O1 C25 . . . . -88.1(3) ?
    N1 Cu1 O1 C25 . . . . 177.1(3) ?
    Cu2 Cu1 O1 C25 . . . . -4.6(3) ?
    O4 Cu2 O2 C25 . . . . -89.9(4) ?
    O8 Cu2 O2 C25 . . . . 82.1(4) ?
    O5 Cu2 O2 C25 . . . . -5.6(7) ?
    N3 Cu2 O2 C25 . . . . 174.3(3) ?
    Cu1 Cu2 O2 C25 . . . . -3.0(3) ?
    O6 Cu1 O3 C27 . . . . 86.2(3) ?
    O1 Cu1 O3 C27 . . . . -86.2(3) ?
    O7 Cu1 O3 C27 . . . . -1.4(7) ?
    N1 Cu1 O3 C27 . . . . -179.4(3) ?
    Cu2 Cu1 O3 C27 . . . . -0.4(3) ?
    O2 Cu2 O4 C27 . . . . 79.1(3) ?
    O5 Cu2 O4 C27 . . . . -86.2(3) ?
    N3 Cu2 O4 C27 . . . . 178.5(3) ?
    Cu1 Cu2 O4 C27 . . . . -3.8(3) ?
    O4 Cu2 O5 C29 . . . . 84.6(3) ?
    O8 Cu2 O5 C29 . . . . -87.2(3) ?
    O2 Cu2 O5 C29 . . . . 0.6(7) ?
    N3 Cu2 O5 C29 . . . . -179.3(3) ?
    Cu1 Cu2 O5 C29 . . . . -2.0(3) ?
    O3 Cu1 O6 C29 . . . . -85.7(3) ?
    O7 Cu1 O6 C29 . . . . 80.0(3) ?
    N1 Cu1 O6 C29 . . . . 174.9(3) ?
    Cu2 Cu1 O6 C29 . . . . -3.5(3) ?
    O6 Cu1 O7 C31 . . . . -88.9(3) ?
    O1 Cu1 O7 C31 . . . . 83.5(3) ?
    O3 Cu1 O7 C31 . . . . -1.3(7) ?
    N1 Cu1 O7 C31 . . . . 176.8(3) ?
    Cu2 Cu1 O7 C31 . . . . -2.3(3) ?
    O2 Cu2 O8 C31 . . . . -85.9(3) ?
    O5 Cu2 O8 C31 . . . . 79.4(3) ?
    N3 Cu2 O8 C31 . . . . 174.6(3) ?
    Cu1 Cu2 O8 C31 . . . . -3.1(3) ?
    O6 Cu1 N1 C11 . . . . 172.9(3) ?
    O1 Cu1 N1 C11 . . . . -7.4(3) ?
    O3 Cu1 N1 C11 . . . . 82.3(3) ?
    O7 Cu1 N1 C11 . . . . -97.2(3) ?
    O6 Cu1 N1 C12 . . . . -10.2(3) ?
    O1 Cu1 N1 C12 . . . . 169.5(3) ?
    O3 Cu1 N1 C12 . . . . -100.8(3) ?
    O7 Cu1 N1 C12 . . . . 79.7(3) ?
    O4 Cu2 N3 C16 . . . . -1.1(3) ?
    O8 Cu2 N3 C16 . . . . 178.5(3) ?
    O2 Cu2 N3 C16 . . . . 87.9(3) ?
    O5 Cu2 N3 C16 . . . . -92.2(3) ?
    O4 Cu2 N3 C13 . . . . 173.6(3) ?
    O8 Cu2 N3 C13 . . . . -6.8(3) ?
    O2 Cu2 N3 C13 . . . . -97.4(3) ?
    O5 Cu2 N3 C13 . . . . 82.6(3) ?
    C6 C1 C2 C3 . . . . 0.3(7) ?
    C1 C2 C3 C4 . . . . -1.9(8) ?
    C2 C3 C4 C5 . . . . 2.5(9) ?
    C3 C4 C5 C6 . . . . -1.6(8) ?
    C2 C1 C6 C5 . . . . 0.7(6) ?
    C2 C1 C6 C7 . . . . -179.6(4) ?
    C4 C5 C6 C1 . . . . 0.0(7) ?
    C4 C5 C6 C7 . . . . -179.7(4) ?
    C1 C6 C7 C8 . . . . -11.0(7) ?
    C5 C6 C7 C8 . . . . 168.7(4) ?
    C6 C7 C8 C9 . . . . -178.4(3) ?
    C10 N2 C9 C12 . . . . 0.9(5) ?
    C10 N2 C9 C8 . . . . -179.1(3) ?
    C7 C8 C9 N2 . . . . 2.8(6) ?
    C7 C8 C9 C12 . . . . -177.2(4) ?
    C9 N2 C10 C11 . . . . -0.7(5) ?
    C12 N1 C11 C10 . . . . -0.4(5) ?
    Cu1 N1 C11 C10 . . . . 176.7(3) ?
    N2 C10 C11 N1 . . . . 0.4(6) ?
    C11 N1 C12 C9 . . . . 0.6(5) ?
    Cu1 N1 C12 C9 . . . . -176.3(3) ?
    N2 C9 C12 N1 . . . . -0.9(6) ?
    C8 C9 C12 N1 . . . . 179.0(3) ?
    C16 N3 C13 C14 . . . . 1.4(5) ?
    Cu2 N3 C13 C14 . . . . -173.6(3) ?
    C15 N4 C14 C13 . . . . -0.5(5) ?
    C15 N4 C14 C17 . . . . -179.4(3) ?
    N3 C13 C14 N4 . . . . -0.6(6) ?
    N3 C13 C14 C17 . . . . 178.2(4) ?
    C14 N4 C15 C16 . . . . 0.8(6) ?
    C13 N3 C16 C15 . . . . -1.0(5) ?
    Cu2 N3 C16 C15 . . . . 173.9(3) ?
    N4 C15 C16 N3 . . . . -0.1(6) ?
    N4 C14 C17 C18 . . . . -1.4(6) ?
    C13 C14 C17 C18 . . . . 179.8(4) ?
    C14 C17 C18 C19 . . . . 179.1(4) ?
    C17 C18 C19 C20 . . . . -9.0(7) ?
    C17 C18 C19 C24 . . . . 172.6(4) ?
    C24 C19 C20 C21 . . . . 1.1(7) ?
    C18 C19 C20 C21 . . . . -177.3(4) ?
    C19 C20 C21 C22 . . . . 0.4(7) ?
    C20 C21 C22 C23 . . . . -1.8(8) ?
    C21 C22 C23 C24 . . . . 1.7(9) ?
    C22 C23 C24 C19 . . . . -0.2(8) ?
    C20 C19 C24 C23 . . . . -1.2(7) ?
    C18 C19 C24 C23 . . . . 177.3(4) ?
    Cu2 O2 C25 O1 . . . . 0.5(7) ?
    Cu2 O2 C25 C26 . . . . -179.2(3) ?
    Cu1 O1 C25 O2 . . . . 3.8(6) ?
    Cu1 O1 C25 C26 . . . . -176.5(3) ?
    Cu1 O3 C27 O4 . . . . -2.5(6) ?
    Cu1 O3 C27 C28 . . . . 178.1(3) ?
    Cu2 O4 C27 O3 . . . . 4.8(6) ?
    Cu2 O4 C27 C28 . . . . -175.8(3) ?
    Cu2 O5 C29 O6 . . . . -0.1(6) ?
    Cu2 O5 C29 C30 . . . . 179.5(3) ?
    Cu1 O6 C29 O5 . . . . 3.2(6) ?
    Cu1 O6 C29 C30 . . . . -176.4(3) ?
    Cu2 O8 C31 O7 . . . . 2.4(6) ?
    Cu2 O8 C31 C32 . . . . -177.3(3) ?
    Cu1 O7 C31 O8 . . . . 0.7(6) ?
    Cu1 O7 C31 C32 . . . . -179.6(3) ?
data_global
_journal_date_recd_electronic     2010-08-25
_journal_date_accepted     2010-09-19
_journal_name_full     'Acta Crystallographica, Section E'
_journal_year     2010
_journal_volume     66
_journal_issue     10
_journal_page_first     m1328
_journal_page_last     m1328
_journal_paper_category     QM
_journal_coeditor_code     JH2199
_publ_contact_author_name     'Jian-Guo Zhou'
_publ_contact_author_address
;
Department of Materials Science and Engineering,Tianjin Institute of Urban
 Construction, Tianjin 300384 China
;
_publ_contact_author_email     'zhoujianguo2001@gmail.com'
_publ_contact_author_fax     '8622 23085110'
_publ_contact_author_phone     '8622 23085110'
_publ_section_title
;\
Tetra-\m-acetato-\k^8^<i>O</i>:<i>O</i>'-bis{[(<i>E</i>)-2-styrylpyrazine-\
\k<i>N</i>^3^]copper(II)}
;
loop_
    _publ_author_name
    _publ_author_footnote
    _publ_author_address
    'Zhou, Jian-Guo' .
;
Department of Materials Science and Engineering,
Tianjin Institute of Urban Construction, Tianjin 300384
People's Republic of China
;
    'Ming, Mei' .
;
Department of Basic Science,
Tianjin Agricultural University,
Tianjin 300384
People's Republic of China
;
_publ_section_synopsis     .
