# Supplementary material for: Tetra-μ-acetato-κ8 O:O′-bis{[(E)-2-styrylpyrazine-κN 3]copper(II)}
Source: Acta Crystallogr Sect E Struct Rep Online. 2010 Sep 30;66(Pt 10):m1328. doi: 10.1107/S1600536810037487 (PMC2983213; doi:10.1107/S1600536810037487)
Supplement: Supplementary file 2 [file e-66-m1328-Isup2.hkl]

# 
# h,k,l, Fc-squared, Fo-squared, sigma(Fo-squared) and status flag 
# 
data_I
_shelx_title ' 040320E in P-1' 
_shelx_refln_list_code          4 
_shelx_F_calc_maximum      264.22 
_exptl_crystal_F_000       748.00 
_reflns_d_resolution_high  0.7970 
 
loop_ 
 _symmetry_equiv_pos_as_xyz 
 'x, y, z' 
 '-x, -y, -z' 
 
_cell_length_a    10.5194 
_cell_length_b    10.7546 
_cell_length_c    15.9238 
_cell_angle_alpha  80.829 
_cell_angle_beta   71.321 
_cell_angle_gamma  74.300 
 
_shelx_F_squared_multiplier     1.000 
 
loop_ 
 _refln_index_h 
 _refln_index_k 
 _refln_index_l 
 _refln_F_squared_calc 
 _refln_F_squared_meas 
 _refln_F_squared_sigma 
 _refln_observed_status 
   1   0   0     1120.79     1014.94     24.57 o 
   2   0   0     1993.19     1924.44     36.58 o 
   3   0   0      317.88      346.22     19.73 o 
   4   0   0      187.53      162.99     15.78 o 
   5   0   0      520.58      537.66     23.75 o 
   6   0   0      465.03      473.02     25.55 o 
   7   0   0      632.65      645.45     42.13 o 
   8   0   0        0.53       -0.64     23.84 o 
   9   0   0      130.90       84.76     42.95 o 
  10   0   0      115.83      131.77     49.08 o 
  11   0   0       29.53       44.16     51.28 o 
  12   0   0      204.87      281.64     65.39 o 
 -11   1   0       32.71       56.34     51.50 o 
 -10   1   0      188.15      163.26     49.72 o 
  -9   1   0      606.96      659.15     58.98 o 
  -8   1   0      177.77      215.23     29.33 o 
  -7   1   0     1158.82     1149.99     41.78 o 
  -6   1   0      196.07      180.93     21.73 o 
  -5   1   0       81.17      119.74     17.68 o 
  -4   1   0      516.77      581.48     28.81 o 
  -3   1   0      258.20      250.16     15.71 o 
  -2   1   0     4992.18     5351.86    109.55 o 
  -1   1   0     1703.19     1768.04     40.10 o 
   1   1   0      354.50      400.81     13.60 o 
   2   1   0    14185.27    14732.74    497.28 o 
   3   1   0      922.67      846.89     21.69 o 
   4   1   0      404.70      351.50     20.16 o 
   5   1   0     4065.78     4076.96    163.22 o 
   6   1   0      316.35      352.02     22.13 o 
   7   1   0       58.50       64.91     19.66 o 
   8   1   0        1.75       12.36     21.16 o 
   9   1   0        7.58      -18.66     36.26 o 
  10   1   0        7.82       -2.28     43.24 o 
  11   1   0       96.06       59.26     52.35 o 
  12   1   0      173.48      108.13     58.05 o 
 -11   2   0        0.12       -0.57     49.65 o 
 -10   2   0       33.67       28.14     46.23 o 
  -9   2   0      237.56      250.80     47.94 o 
  -8   2   0      323.76      367.42     32.34 o 
  -7   2   0     3289.84     3191.30     82.98 o 
  -6   2   0       39.05       45.04     20.58 o 
  -5   2   0     1409.38     1436.07     40.09 o 
  -4   2   0       17.99       20.66     17.74 o 
  -3   2   0       32.03       23.79     13.89 o 
  -2   2   0     2870.62     2983.42     68.88 o 
  -1   2   0       75.64       89.25     11.25 o 
   0   2   0     8361.91     9013.99    126.78 o 
   1   2   0      877.15      962.83     20.45 o 
   2   2   0     1026.48     1089.70     34.97 o 
   3   2   0      544.95      482.07     17.91 o 
   4   2   0      524.03      461.70     19.28 o 
   5   2   0     5781.08     5537.52     91.94 o 
   6   2   0      402.27      406.50     26.75 o 
   7   2   0      864.67      919.95     47.44 o 
   8   2   0        3.40       24.83     30.34 o 
   9   2   0      344.78      328.86     45.52 o 
  10   2   0        4.34       -8.97     40.60 o 
  11   2   0        0.45      -22.15     48.86 o 
  12   2   0       14.54      -51.00     53.49 o 
 -11   3   0       10.22       24.50     50.36 o 
 -10   3   0       44.78       41.60     46.23 o 
  -9   3   0      150.36      137.61     43.16 o 
  -8   3   0      255.01      276.05     31.03 o 
  -7   3   0     1681.69     1710.05     52.77 o 
  -6   3   0      102.40      156.07     39.18 o 
  -5   3   0     1701.93     1637.77     58.12 o 
  -4   3   0      116.73      111.62     20.51 o 
  -3   3   0     2614.13     2553.49     67.31 o 
  -2   3   0     2136.97     2067.28     57.20 o 
  -1   3   0       46.99       41.67     12.54 o 
   0   3   0     8577.58     9182.37    132.48 o 
   1   3   0        6.91       -8.23      8.23 o 
   2   3   0     2202.54     2241.51     41.98 o 
   3   3   0       68.93       62.36     11.32 o 
   4   3   0      483.59      481.21     20.19 o 
   5   3   0     2400.18     2358.73     50.77 o 
   6   3   0       65.01       79.36     17.62 o 
   7   3   0      591.95      641.86     30.03 o 
   8   3   0      633.49      631.54     32.52 o 
   9   3   0      354.76      340.69     46.23 o 
  10   3   0      105.88      202.65     47.94 o 
  11   3   0       93.14       84.12     55.70 o 
  12   3   0       22.67      -52.92     58.55 o 
 -10   4   0       94.03      141.53     48.72 o 
  -9   4   0        3.04       -8.97     38.53 o 
  -8   4   0       38.86      115.23     83.37 o 
  -7   4   0       27.85       16.24     23.34 o 
  -6   4   0        0.00       -7.63     27.07 o 
  -5   4   0      678.09      643.98     38.68 o 
  -4   4   0      242.65      196.16     24.00 o 
  -3   4   0     2056.78     1948.18     59.48 o 
  -2   4   0     2836.50     2983.57     80.20 o 
  -1   4   0     2363.59     2464.09     68.74 o 
   0   4   0     8795.98     9448.33    150.72 o 
   1   4   0        0.12       -9.92      9.92 o 
   2   4   0      536.76      451.40     29.95 o 
   3   4   0       37.46       50.42     12.04 o 
   4   4   0      165.82      213.63     16.87 o 
   5   4   0        1.63        0.31     17.34 o 
   6   4   0        0.45        3.39     16.46 o 
   7   4   0      128.10      143.19     21.13 o 
   8   4   0      468.28      453.02     51.07 o 
   9   4   0      531.06      561.93     53.56 o 
  10   4   0      363.26      400.24     54.70 o 
  11   4   0       95.78      115.46     54.21 o 
  12   4   0      104.76       47.44     58.62 o 
 -10   5   0      104.73       36.04     47.22 o 
  -9   5   0       98.61       25.07     42.31 o 
  -8   5   0        0.97      -25.95     25.95 o 
  -7   5   0      104.10       90.67     25.79 o 
  -6   5   0       38.71       33.55     29.92 o 
  -5   5   0      623.24      505.80     38.39 o 
  -4   5   0       27.37        0.71     22.72 o 
  -3   5   0      763.87      750.47     39.89 o 
  -2   5   0      110.00       92.81     20.16 o 
  -1   5   0     1883.26     2024.04     65.10 o 
   0   5   0     5961.19     6120.47    201.40 o 
   1   5   0      191.40      203.16     11.97 o 
   2   5   0     2973.69     2838.73     70.12 o 
   3   5   0      410.94      381.74     20.45 o 
   4   5   0     2061.42     2286.16     51.12 o 
   5   5   0      927.87      971.30     33.38 o 
   6   5   0      159.76      160.35     21.15 o 
   7   5   0       56.91       79.13     21.06 o 
   8   5   0      324.55      241.56     27.17 o 
   9   5   0        0.94        8.33     40.32 o 
  10   5   0       85.63       40.60     47.08 o 
  11   5   0      327.68      237.26     57.13 o 
  12   5   0      239.14      188.76     62.40 o 
  -9   6   0      139.71      161.76     48.01 o 
  -8   6   0      382.51      293.04     47.58 o 
  -7   6   0      457.31      474.61     33.79 o 
  -6   6   0      110.26      114.18     33.41 o 
  -5   6   0     1699.63     1640.69     65.53 o 
  -4   6   0      406.95      389.76     36.11 o 
  -3   6   0     1031.22     1038.52     51.07 o 
  -2   6   0       85.60      137.26     25.07 o 
  -1   6   0      339.38      380.10     19.44 o 
   0   6   0      565.72      613.77     33.26 o 
   1   6   0      491.19      511.48     17.36 o 
   2   6   0     3762.86     3798.85     75.61 o 
   3   6   0     3993.05     3950.75     75.56 o 
   4   6   0     3783.66     3759.22    118.45 o 
   5   6   0     3170.10     3130.87    135.94 o 
   6   6   0      230.24      235.06     23.86 o 
   7   6   0       23.37       -1.35     21.93 o 
   8   6   0      125.53      125.13     26.23 o 
   9   6   0       13.53      -39.18     39.18 o 
  10   6   0       23.17       40.60     45.44 o 
  11   6   0        6.98      -48.08     48.08 o 
  12   6   0        9.39      -23.51     58.98 o 
  -8   7   0      176.95      136.33     46.01 o 
  -7   7   0      195.40      154.93     28.98 o 
  -6   7   0      393.45      407.86     43.66 o 
  -5   7   0      224.53      203.36     33.41 o 
  -4   7   0        3.14       15.81     27.00 o 
  -3   7   0      323.24      388.55     38.39 o 
  -2   7   0      867.64      921.70     50.36 o 
  -1   7   0        1.43       -9.22     19.27 o 
   0   7   0      881.21      870.13     52.00 o 
   1   7   0      656.32      634.21     42.27 o 
   2   7   0      653.52      677.13     29.50 o 
   3   7   0      114.05      116.96     20.16 o 
   4   7   0     2490.28     2503.76     59.49 o 
   5   7   0     2997.38     3103.18     70.06 o 
   6   7   0      143.84      153.43     24.30 o 
   7   7   0      610.65      662.52     35.43 o 
   8   7   0       22.05       33.65     25.74 o 
   9   7   0      295.15      366.19     52.85 o 
  10   7   0       16.38      -47.22     47.22 o 
  11   7   0        2.22        5.27     56.41 o 
  -7   8   0       17.21       50.57     41.95 o 
  -6   8   0       10.44       24.93     37.97 o 
  -5   8   0      855.91      828.39     53.49 o 
  -4   8   0      748.24      751.54     50.22 o 
  -3   8   0     3761.25     4001.21    124.51 o 
  -2   8   0      456.50      527.52     44.30 o 
  -1   8   0      220.75      232.28     33.83 o 
   0   8   0      815.23      874.26     50.71 o 
   1   8   0      594.66      683.66     45.73 o 
   2   8   0      696.81      650.99     32.38 o 
   3   8   0       67.40       54.51     21.34 o 
   4   8   0      598.72      567.95     31.34 o 
   5   8   0      249.67      250.66     43.98 o 
   6   8   0       31.87       38.20     23.01 o 
   7   8   0      368.69      375.22     51.82 o 
   8   8   0        0.38       25.22     28.36 o 
   9   8   0      482.24      473.28     39.70 o 
  10   8   0       41.23       70.94     54.21 o 
  11   8   0       66.98      201.86     62.18 o 
  -6   9   0        5.35      -41.46     41.46 o 
  -5   9   0        1.94       56.27     37.32 o 
  -4   9   0        8.23       26.64     34.26 o 
  -3   9   0     1083.77     1133.04     66.17 o 
  -2   9   0      941.08      982.03     59.83 o 
  -1   9   0      275.75      290.90     39.32 o 
   0   9   0      880.32      902.68     55.34 o 
   1   9   0       16.28        9.97     26.57 o 
   2   9   0      294.36      340.76     30.52 o 
   3   9   0        5.06       24.31     22.09 o 
   4   9   0      177.35      182.53     33.41 o 
   5   9   0       71.23       95.13     24.26 o 
   6   9   0       73.86       70.53     25.40 o 
   7   9   0       16.35       10.51     32.48 o 
   8   9   0        5.31      -26.20     29.64 o 
  -5  10   0      167.69      215.82     45.44 o 
  -4  10   0        2.83       35.33     38.82 o 
  -3  10   0      207.51      153.85     39.75 o 
  -2  10   0      142.43      120.09     36.33 o 
  -1  10   0       19.45        2.85     30.91 o 
   0  10   0      239.65      244.46     38.32 o 
   1  10   0       93.05       80.77     32.48 o 
   2  10   0     2044.59     1819.26     82.34 o 
   3  10   0       21.53       29.62     27.92 o 
   4  10   0      148.97      174.72     37.82 o 
   5  10   0      252.27      235.91     42.38 o 
   6  10   0      140.10      171.80     42.45 o 
   7  10   0        8.62       22.37     41.03 o 
   8  10   0        2.45        2.85     44.73 o 
  -4  11   0       41.56       74.93     45.23 o 
  -3  11   0       93.36       72.12     30.17 o 
  -2  11   0       47.74      105.21     40.89 o 
  -1  11   0       86.63       60.54     36.90 o 
   0  11   0        1.71        0.00     34.47 o 
   1  11   0        6.68        8.12     32.34 o 
   2  11   0      366.76      298.24     41.74 o 
   3  11   0       21.76      -27.71     31.77 o 
   4  11   0      143.49       76.36     38.68 o 
   5  11   0      359.75      278.01     46.51 o 
   6  11   0      139.72      123.08     43.31 o 
   7  11   0      433.30      449.03     57.05 o 
   8  11   0        0.07       -8.76     49.01 o 
  -2  12   0       47.52       44.73     45.59 o 
  -1  12   0      104.81       74.79     42.95 o 
   0  12   0      159.62      151.43     42.03 o 
   1  12   0        1.36      -21.01     35.83 o 
   2  12   0       18.05       -6.05     36.18 o 
   3  12   0        4.71       38.61     36.40 o 
   4  12   0       64.81       34.26     38.32 o 
   5  12   0        0.94      -40.32     40.32 o 
   6  12   0       75.07      122.37     47.30 o 
   7  12   0      136.43      124.22     51.57 o 
   1  13   0       16.33       24.86     42.31 o 
   2  13   0      253.47      194.24     48.86 o 
   3  13   0       11.60      -20.94     42.24 o 
   4  13   0      128.28      123.30     46.23 o 
   5  13   0       11.20       14.39     44.95 o 
  -4 -13   1        0.18      -14.67     44.95 o 
  -3 -13   1      101.42      125.58     47.51 o 
  -2 -13   1        0.54        7.12     43.45 o 
  -1 -13   1       54.20       62.68     43.52 o 
  -7 -12   1       42.35       94.02     51.85 o 
  -6 -12   1       38.84      -23.65     45.73 o 
  -5 -12   1       67.78       25.07     42.38 o 
  -4 -12   1        4.13       13.75     38.46 o 
  -3 -12   1       18.15       11.33     37.68 o 
  -2 -12   1        2.57        4.27     37.54 o 
  -1 -12   1       23.18       -9.69     37.82 o 
   0 -12   1       19.97       42.10     38.89 o 
   1 -12   1       49.55       29.13     40.89 o 
   2 -12   1      191.00      211.34     49.79 o 
  -8 -11   1       54.68       73.44     51.64 o 
  -7 -11   1        1.60        0.43     45.30 o 
  -6 -11   1      308.51      345.96     50.79 o 
  -5 -11   1      228.50      172.09     45.02 o 
  -4 -11   1       65.78        2.85     36.68 o 
  -3 -11   1      222.02      205.07     39.46 o 
  -2 -11   1      137.94      124.15     36.83 o 
  -1 -11   1      381.33      343.47     45.87 o 
   0 -11   1        8.42       40.39     34.83 o 
   1 -11   1       27.01        9.05     35.76 o 
   2 -11   1       69.99       91.32     41.46 o 
   3 -11   1        7.16      -29.77     37.75 o 
   4 -11   1      174.83      193.39     47.30 o 
  -8 -10   1        3.04      -44.73     44.73 o 
  -7 -10   1       18.71      -40.24     40.24 o 
  -6 -10   1       89.27       89.12     34.80 o 
  -5 -10   1      292.99      336.10     57.52 o 
  -4 -10   1       34.03        7.05     25.80 o 
  -3 -10   1      408.49      401.20     43.59 o 
  -2 -10   1       86.76       71.06     26.64 o 
  -1 -10   1     1794.41     1875.32     84.34 o 
   0 -10   1      157.26      113.40     35.76 o 
   1 -10   1      471.15      471.96     47.44 o 
   2 -10   1       40.95       79.06     35.47 o 
   3 -10   1        8.63       -4.64     24.75 o 
   4 -10   1       27.46       27.21     38.04 o 
   5 -10   1        0.03       23.86     41.10 o 
 -10  -9   1      198.09      158.13     62.40 o 
  -9  -9   1       16.73       -1.99     55.91 o 
  -8  -9   1      539.33      489.48     40.30 o 
  -7  -9   1       82.53       55.10     29.50 o 
  -6  -9   1       36.13       46.74     25.80 o 
  -5  -9   1        8.15      -12.03     23.03 o 
  -4  -9   1        8.71       22.23     22.90 o 
  -3  -9   1      519.21      518.67     52.82 o 
  -2  -9   1       35.33       30.83     25.25 o 
  -1  -9   1      179.21      173.09     32.84 o 
   0  -9   1      154.51      127.21     31.27 o 
   1  -9   1      853.17      808.38     54.13 o 
   2  -9   1      698.89      708.80     52.78 o 
   3  -9   1      537.68      633.72     52.00 o 
   4  -9   1      887.43      892.36     57.55 o 
   5  -9   1        0.21      -28.35     35.61 o 
   6  -9   1       17.11      -19.09     41.10 o 
   7  -9   1       43.21      -20.94     46.01 o 
 -11  -8   1        1.39        7.34     59.48 o 
 -10  -8   1      171.20      253.22     59.62 o 
  -9  -8   1       33.68       92.46     51.57 o 
  -8  -8   1      771.48      752.01     42.85 o 
  -7  -8   1       12.30       13.85     26.11 o 
  -6  -8   1      147.47      137.83     25.87 o 
  -5  -8   1      121.53      141.32     24.32 o 
  -4  -8   1      159.41      146.29     24.45 o 
  -3  -8   1     1008.89     1106.77     61.01 o 
  -2  -8   1       12.17       -6.04     19.43 o 
  -1  -8   1     1822.82     1926.82     53.06 o 
   0  -8   1      166.65      172.02     28.99 o 
   1  -8   1      239.59      286.13     35.40 o 
   2  -8   1     1027.85     1117.37     59.62 o 
   3  -8   1       85.94       78.78     30.49 o 
   4  -8   1     3059.99     3113.63    103.21 o 
   5  -8   1        8.50       18.09     32.20 o 
   6  -8   1      100.62       85.69     38.39 o 
   7  -8   1       23.87       -3.99     40.46 o 
   8  -8   1       24.62      -30.88     41.95 o 
 -11  -7   1       24.45       39.46     55.06 o 
 -10  -7   1       30.51       52.85     51.78 o 
  -9  -7   1        3.13       39.53     48.72 o 
  -8  -7   1      644.54      674.30     40.74 o 
  -7  -7   1       50.70       66.23     25.27 o 
  -6  -7   1      614.59      631.42     46.58 o 
  -5  -7   1      840.44      815.99     54.45 o 
  -4  -7   1     2380.77     2336.33     57.99 o 
  -3  -7   1     1073.53     1031.69     52.85 o 
  -2  -7   1        5.34      -21.08     21.08 o 
  -1  -7   1       59.31       53.85     17.38 o 
   0  -7   1       64.16       61.26     23.22 o 
   1  -7   1      471.68      493.33     39.10 o 
   2  -7   1      130.62      164.61     28.99 o 
   3  -7   1     1981.48     1984.37     77.78 o 
   4  -7   1      441.88      448.17     40.03 o 
   5  -7   1        6.01       -6.91     29.13 o 
   6  -7   1      887.30      888.58     56.27 o 
   7  -7   1       29.94      113.25     40.03 o 
   8  -7   1       28.41       11.59     28.90 o 
 -11  -6   1        9.22      -51.71     51.71 o 
 -10  -6   1        0.82      -45.16     47.15 o 
  -9  -6   1        0.36      -30.77     43.24 o 
  -8  -6   1       42.82       72.44     33.83 o 
  -7  -6   1        0.03      -17.40     21.97 o 
  -6  -6   1      282.54      301.57     26.00 o 
  -5  -6   1     1420.04     1388.31     42.57 o 
  -4  -6   1     1447.86     1398.00     41.57 o 
  -3  -6   1     9437.39     9667.24    152.60 o 
  -2  -6   1      284.98      303.39     39.78 o 
  -1  -6   1      309.23      343.11     21.54 o 
   0  -6   1        3.80       10.13     10.29 o 
   1  -6   1       43.16       27.27     13.14 o 
   2  -6   1       16.21       38.53     20.87 o 
   3  -6   1      164.30      146.80     26.57 o 
   4  -6   1       98.54      126.72     27.57 o 
   5  -6   1       51.93       30.41     28.28 o 
   6  -6   1       19.04       36.97     30.91 o 
   7  -6   1       11.86       56.98     36.11 o 
   8  -6   1      465.35      430.33     45.02 o 
   9  -6   1      285.07      312.05     52.50 o 
 -12  -5   1       66.50        5.06     59.76 o 
 -11  -5   1      224.25      244.03     60.47 o 
 -10  -5   1      659.29      530.01     62.04 o 
  -9  -5   1        0.19      -40.60     40.60 o 
  -8  -5   1      207.89      142.14     25.97 o 
  -7  -5   1       11.42       24.53     21.09 o 
  -6  -5   1      147.97      134.16     21.09 o 
  -5  -5   1      407.10      421.01     24.67 o 
  -4  -5   1      661.15      663.26     27.16 o 
  -3  -5   1      587.83      506.00     23.15 o 
  -2  -5   1      139.15      140.57     16.14 o 
  -1  -5   1     4762.64     5064.72     86.86 o 
   0  -5   1      229.47      223.86     16.73 o 
   1  -5   1     2539.58     2414.80     73.58 o 
   2  -5   1      880.91      893.07     42.10 o 
   3  -5   1      490.29      419.04     32.41 o 
   4  -5   1      359.74      374.52     31.84 o 
   5  -5   1      129.87      108.13     28.28 o 
   6  -5   1      205.07      184.41     33.05 o 
   7  -5   1      561.32      568.98     48.22 o 
   8  -5   1       68.25       32.52     27.25 o 
   9  -5   1       23.68       51.21     43.31 o 
  10  -5   1       74.88      110.97     47.08 o 
 -12  -4   1       15.87      -49.43     59.48 o 
 -11  -4   1      177.96      104.21     55.91 o 
 -10  -4   1      192.55      196.59     50.29 o 
  -9  -4   1      133.88      184.41     45.52 o 
  -8  -4   1     1573.83     1610.11     61.22 o 
  -7  -4   1       34.45       15.94     19.58 o 
  -6  -4   1       26.30       37.50     17.47 o 
  -5  -4   1      103.12      103.27     16.84 o 
  -4  -4   1      342.75      368.35     20.16 o 
  -3  -4   1      379.83      409.83     27.07 o 
  -2  -4   1       83.77       71.70     12.06 o 
  -1  -4   1      754.44      663.06     22.24 o 
   0  -4   1      198.90      203.53     14.18 o 
   1  -4   1     4555.68     4562.28    109.19 o 
   2  -4   1     1781.97     1760.14     56.63 o 
   3  -4   1     1740.39     1564.69     52.71 o 
   4  -4   1     2129.91     2044.34     64.89 o 
   5  -4   1        3.54       28.21     24.43 o 
   6  -4   1      370.00      376.94     36.83 o 
   7  -4   1      161.65      160.59     25.63 o 
   8  -4   1        0.05      -15.33     25.36 o 
   9  -4   1        1.55      -17.02     39.18 o 
  10  -4   1        2.63        5.63     41.81 o 
 -12  -3   1        1.46       35.12     59.33 o 
 -11  -3   1       76.48       30.77     50.29 o 
 -10  -3   1      165.05      165.82     50.57 o 
  -9  -3   1       19.31       22.08     38.11 o 
  -8  -3   1       35.60       12.75     34.26 o 
  -7  -3   1       23.43       56.50     26.43 o 
  -6  -3   1     1388.42     1258.66     36.79 o 
  -5  -3   1      668.89      678.96     25.94 o 
  -4  -3   1     4329.53     4622.02    161.44 o 
  -3  -3   1     5880.17     5776.13     91.50 o 
  -2  -3   1     1049.07     1113.59     27.20 o 
  -1  -3   1      368.10      344.12     14.87 o 
   0  -3   1      101.24      107.45     10.30 o 
   1  -3   1      532.18      521.61     25.00 o 
   2  -3   1      132.10      123.58     16.38 o 
   3  -3   1     1594.91     1529.07     48.72 o 
   4  -3   1     2345.41     2388.73     69.73 o 
   5  -3   1      160.48      164.33     26.64 o 
   6  -3   1     2756.41     2738.04     86.76 o 
   7  -3   1       25.41       82.92     47.65 o 
   8  -3   1     1073.69      967.93     44.24 o 
   9  -3   1       69.91       85.19     41.88 o 
  10  -3   1       31.14      -19.45     43.95 o 
  11  -3   1       26.63       92.46     50.07 o 
 -12  -2   1       16.39       21.15     61.19 o 
 -11  -2   1        1.21      -45.23     51.28 o 
 -10  -2   1       20.47      -35.76     44.38 o 
  -9  -2   1       28.86       10.97     37.82 o 
  -8  -2   1      202.42      193.81     39.53 o 
  -7  -2   1       47.35       24.78     18.35 o 
  -6  -2   1      743.68      723.22     34.47 o 
  -5  -2   1     2012.72     2131.42     46.33 o 
  -4  -2   1     9974.60    10585.40    291.04 o 
  -3  -2   1     5076.10     5329.47     83.51 o 
  -2  -2   1     5623.75     5576.92    109.91 o 
  -1  -2   1     4789.84     5157.63    134.12 o 
   0  -2   1        0.91       -0.14      6.17 o 
   1  -2   1     3520.74     3602.55     79.85 o 
   2  -2   1      192.95      183.56     16.31 o 
   3  -2   1      826.51      790.07     32.05 o 
   4  -2   1      559.33      528.09     30.34 o 
   5  -2   1      304.37      319.46     29.42 o 
   6  -2   1     1302.93     1275.38     42.95 o 
   7  -2   1      438.45      481.26     41.99 o 
   8  -2   1     2376.09     2214.98     63.66 o 
   9  -2   1      577.96      614.42     40.30 o 
  10  -2   1       70.79       86.61     46.51 o 
  11  -2   1       21.44      -12.11     48.29 o 
 -11  -1   1       99.47      103.00     53.71 o 
 -10  -1   1      125.33       87.97     47.65 o 
  -9  -1   1        6.90       -9.33     38.04 o 
  -8  -1   1       57.02       10.83     31.77 o 
  -7  -1   1        3.92       28.50     18.73 o 
  -6  -1   1      508.14      498.69     23.84 o 
  -5  -1   1      271.60      237.95     17.04 o 
  -4  -1   1     1032.99      878.55     34.33 o 
  -3  -1   1     3511.75     3436.31     56.84 o 
  -2  -1   1    14980.46    15328.66    210.95 o 
  -1  -1   1    17338.02    16841.27    452.16 o 
   0  -1   1       77.33       75.15      7.05 o 
   1  -1   1     8946.41     8991.73    173.66 o 
   2  -1   1     1067.70     1121.00     33.62 o 
   3  -1   1      198.77      225.51     19.45 o 
   4  -1   1      577.56      705.31     33.69 o 
   5  -1   1        7.57        1.51     16.31 o 
   6  -1   1      903.30     1031.25     37.23 o 
   7  -1   1      192.22      230.82     72.15 o 
   8  -1   1     1685.92     1746.44     55.57 o 
   9  -1   1      418.11      426.91     36.02 o 
  10  -1   1       79.41      123.65     47.44 o 
  11  -1   1      128.96      183.49     54.63 o 
  12  -1   1        1.86      -47.44     54.06 o 
 -11   0   1      506.27      538.13     70.30 o 
 -10   0   1      174.35      242.04     51.57 o 
  -9   0   1        9.43        1.50     38.46 o 
  -8   0   1      436.06      435.78     47.44 o 
  -7   0   1       85.18      105.67     21.51 o 
  -6   0   1      885.39      877.45     31.89 o 
  -5   0   1       73.23       93.05     15.86 o 
  -4   0   1      130.06      126.30     13.75 o 
  -3   0   1      264.21      310.95     14.32 o 
  -2   0   1     2553.37     2517.77     47.76 o 
  -1   0   1    15433.92    15074.54    329.43 o 
   0   0   1       16.22       -2.07      2.07 o 
   1   0   1    36749.45    25594.48    482.65 o 
   2   0   1     3241.64     3069.25     70.16 o 
   3   0   1       30.26       57.30     25.64 o 
   4   0   1     1073.31      933.15     28.24 o 
   5   0   1        0.89       -7.99     14.83 o 
   6   0   1      346.95      331.54     23.04 o 
   7   0   1       29.93       37.30     23.36 o 
   8   0   1      289.30      299.07     29.15 o 
   9   0   1        4.23        0.63     25.20 o 
  10   0   1      140.69      208.34     50.29 o 
  11   0   1      308.57      235.70     58.19 o 
  12   0   1        1.07      -39.32     58.69 o 
 -11   1   1      103.29      112.68     55.49 o 
 -10   1   1      152.79      150.86     51.36 o 
  -9   1   1      344.58      312.27     51.36 o 
  -8   1   1      770.69      828.39     61.33 o 
  -7   1   1       89.72       92.72     22.73 o 
  -6   1   1      696.68      694.85     30.52 o 
  -5   1   1      161.57      143.41     18.10 o 
  -4   1   1     2842.66     3025.26     57.23 o 
  -3   1   1      180.50      142.97     17.88 o 
  -2   1   1      100.73      104.84     11.04 o 
  -1   1   1    13372.50    14529.08    257.88 o 
   0   1   1       21.84        8.97      4.56 o 
   1   1   1    15985.09    17265.04    326.94 o 
   2   1   1     2656.44     2693.57     72.51 o 
   3   1   1      506.89      436.24     15.88 o 
   4   1   1       16.84        4.78     13.64 o 
   5   1   1      590.42      632.29     24.47 o 
   6   1   1     5216.85     5219.35     92.56 o 
   7   1   1       18.71       66.40     19.94 o 
   8   1   1      193.63      188.61     25.72 o 
   9   1   1        4.01      -19.99     24.78 o 
  10   1   1        0.65       19.45     40.67 o 
  11   1   1       17.15      -21.23     49.01 o 
  12   1   1       11.09      -40.81     56.34 o 
 -11   2   1       10.54      -10.68     50.86 o 
 -10   2   1       16.29       52.21     46.58 o 
  -9   2   1        4.10       22.94     39.75 o 
  -8   2   1     1650.55     1783.79     87.18 o 
  -7   2   1       53.81       73.74     40.21 o 
  -6   2   1     2892.25     2930.21     65.57 o 
  -5   2   1       68.14       73.23     21.65 o 
  -4   2   1      198.45      168.68     16.32 o 
  -3   2   1      245.92      202.87     13.48 o 
  -2   2   1     3430.92     3438.15     77.07 o 
  -1   2   1      940.54     1029.76     30.84 o 
   0   2   1      115.66      101.22     11.18 o 
   1   2   1    13067.75    14450.07    277.29 o 
   2   2   1     1425.68     1538.42     30.41 o 
   3   2   1       31.34       21.63      9.37 o 
   4   2   1      498.13      434.39     17.87 o 
   5   2   1      531.85      513.64     24.22 o 
   6   2   1     3496.13     3108.09     62.90 o 
   7   2   1        0.42       -9.19     24.57 o 
   8   2   1      308.08      339.51     26.66 o 
   9   2   1      227.21      233.92     27.36 o 
  10   2   1       95.30      125.51     45.66 o 
  11   2   1        0.56      -24.86     46.44 o 
  12   2   1        1.09      -45.44     52.50 o 
 -10   3   1       18.34       58.55     46.58 o 
  -9   3   1        2.98      -18.66     40.39 o 
  -8   3   1       89.31      151.01     40.32 o 
  -7   3   1      626.45      644.68     34.35 o 
  -6   3   1     1581.08     1580.45     46.85 o 
  -5   3   1       42.31       10.86     37.93 o 
  -4   3   1      281.69      218.46     22.79 o 
  -3   3   1     1242.86     1207.33     40.53 o 
  -2   3   1     2244.67     2222.41     60.05 o 
  -1   3   1     5377.89     5512.19    119.45 o 
   0   3   1       36.04       42.63      8.23 o 
   1   3   1     2479.24     2649.97     36.35 o 
   2   3   1       76.00       78.31     14.89 o 
   3   3   1      429.66      421.14     17.02 o 
   4   3   1      173.27      172.46     14.53 o 
   5   3   1      592.31      666.06     25.30 o 
   6   3   1     2501.46     2425.80     53.84 o 
   7   3   1        4.59        4.03     18.84 o 
   8   3   1     2116.09     1861.80    127.21 o 
   9   3   1      105.00      135.44     26.33 o 
  10   3   1       48.63       24.86     41.67 o 
  11   3   1      118.05      125.29     51.64 o 
  12   3   1        1.07       40.17     56.27 o 
 -10   4   1       32.67       61.11     46.37 o 
  -9   4   1       19.82        1.85     41.17 o 
  -8   4   1       31.58       78.64     37.18 o 
  -7   4   1      512.96      521.60     44.80 o 
  -6   4   1      164.67      142.59     23.25 o 
  -5   4   1       12.50        1.26     17.57 o 
  -4   4   1       25.88       25.64     19.66 o 
  -3   4   1       54.87       51.28     18.52 o 
  -2   4   1     3625.45     3846.86     95.80 o 
  -1   4   1    24246.03    26605.36    509.64 o 
   0   4   1      437.47      483.44     16.99 o 
   1   4   1     7901.04     8152.17     98.23 o 
   2   4   1        3.02        5.91     10.01 o 
   3   4   1      839.84      838.56     25.04 o 
   4   4   1     2717.04     3169.33    131.38 o 
   5   4   1        9.61        2.42     14.09 o 
   6   4   1        2.54       -4.74     15.77 o 
   7   4   1        0.94      -17.70     17.70 o 
   8   4   1      427.58      427.79     29.60 o 
   9   4   1       89.03      120.18     26.37 o 
  10   4   1      616.08      666.20     59.19 o 
  11   4   1      363.46      330.57     58.34 o 
  12   4   1       57.79       17.81     55.63 o 
  -9   5   1      127.10      112.33     45.37 o 
  -8   5   1      169.39      203.86     43.73 o 
  -7   5   1        2.64       39.49     51.36 o 
  -6   5   1       67.04       74.02     22.09 o 
  -5   5   1       17.94       36.18     26.78 o 
  -4   5   1      658.75      655.31     37.68 o 
  -3   5   1       56.69       31.63     21.23 o 
  -2   5   1      321.80      320.39     27.57 o 
  -1   5   1       93.73       94.02     19.30 o 
   0   5   1      405.53      492.40     19.44 o 
   1   5   1    16393.30    17870.51    205.42 o 
   2   5   1      315.48      291.43     17.79 o 
   3   5   1     4662.52     5059.01     86.21 o 
   4   5   1      421.18      407.57     31.95 o 
   5   5   1     1241.20     1319.59     38.36 o 
   6   5   1     2070.10     2072.99     51.78 o 
   7   5   1       36.88       38.75     22.94 o 
   8   5   1       38.44       -1.24     21.14 o 
   9   5   1        0.03      -15.35     66.67 o 
  10   5   1      112.43       52.28     44.95 o 
  11   5   1      188.76      121.02     52.28 o 
  12   5   1       10.68      -39.96     53.85 o 
  -9   6   1       70.63       55.70     42.81 o 
  -8   6   1      318.88      273.23     49.43 o 
  -7   6   1      169.26      150.35     36.68 o 
  -6   6   1     1195.16     1068.07     41.95 o 
  -5   6   1      179.24      142.74     30.27 o 
  -4   6   1       46.46        7.91     25.00 o 
  -3   6   1     1250.44     1330.34     57.13 o 
  -2   6   1      235.70      224.94     27.92 o 
  -1   6   1        3.39       18.07     13.75 o 
   0   6   1       44.69       40.25     13.94 o 
   1   6   1       11.45      -10.89     10.89 o 
   2   6   1      357.09      374.59     21.43 o 
   3   6   1     2941.60     3016.06     61.39 o 
   4   6   1     4547.09     4739.26     86.90 o 
   5   6   1     2034.36     1921.56     49.41 o 
   6   6   1     1820.52     1757.85     49.25 o 
   7   6   1       69.80       92.43     21.82 o 
   8   6   1        8.84       28.54     22.93 o 
   9   6   1        7.55      -25.13     25.13 o 
  10   6   1       30.96      -34.90     43.73 o 
  11   6   1        5.75       -1.28     49.22 o 
  12   6   1       10.74       -1.42     57.55 o 
  -8   7   1      108.68       30.56     43.45 o 
  -7   7   1      133.94      144.43     28.56 o 
  -6   7   1     1251.27     1166.52     61.97 o 
  -5   7   1        2.57       15.10     30.77 o 
  -4   7   1     1735.04     1748.74     68.45 o 
  -3   7   1      217.13      212.26     33.05 o 
  -2   7   1      944.81      989.90     33.60 o 
  -1   7   1     1047.87     1097.71     33.60 o 
   0   7   1       22.24       39.53     26.32 o 
   1   7   1      234.66      205.42     27.96 o 
   2   7   1        0.30       -4.47     15.90 o 
   3   7   1     1327.05     1315.61     40.04 o 
   4   7   1      636.61      659.02     41.95 o 
   5   7   1     1717.87     1704.96     48.72 o 
   6   7   1     2165.90     2249.48     70.34 o 
   7   7   1       17.52       45.46     22.45 o 
   8   7   1      166.48      225.41     29.49 o 
   9   7   1        2.69       18.06     27.94 o 
  10   7   1       42.49       73.58     49.86 o 
  11   7   1       10.52      -15.53     53.71 o 
  12   7   1       18.37       62.11     63.75 o 
  -7   8   1        3.24       -8.83     42.10 o 
  -6   8   1        9.85       46.16     39.60 o 
  -5   8   1      218.86      207.63     38.96 o 
  -4   8   1     1144.41     1235.47     61.33 o 
  -3   8   1      404.89      485.21     44.87 o 
  -2   8   1     2482.58     2578.13     92.38 o 
  -1   8   1      612.14      671.05     46.37 o 
   0   8   1       52.13       11.18     24.22 o 
   1   8   1      778.57      826.83     51.21 o 
   2   8   1       39.47       55.88     19.67 o 
   3   8   1      114.60      108.23     21.55 o 
   4   8   1        8.28       19.93     20.39 o 
   5   8   1      362.30      297.05     26.56 o 
   6   8   1      202.86      203.59     26.05 o 
   7   8   1       19.35       35.55     25.96 o 
   8   8   1      408.72      471.71     50.86 o 
   9   8   1      117.99       81.31     39.96 o 
  -6   9   1      110.35       78.78     44.16 o 
  -5   9   1        3.52       -7.12     37.40 o 
  -4   9   1      165.05      178.71     39.03 o 
  -3   9   1      418.20      510.07     49.29 o 
  -2   9   1      464.67      464.77     44.80 o 
  -1   9   1      397.81      465.98     43.95 o 
   0   9   1       82.75       71.73     29.20 o 
   1   9   1      827.39      768.70     51.43 o 
   2   9   1      139.96      134.07     24.18 o 
   3   9   1     1877.07     1833.15     53.94 o 
   4   9   1       67.22      102.91     42.74 o 
   5   9   1       33.76       40.39     24.27 o 
   6   9   1      115.22       66.10     36.90 o 
   7   9   1      117.13      105.42     38.46 o 
   8   9   1       25.75       34.90     40.17 o 
   9   9   1       11.14       66.96     45.02 o 
  -5  10   1        2.77        6.48     43.66 o 
  -4  10   1      121.02      115.39     41.60 o 
  -3  10   1       14.92       16.60     38.18 o 
  -2  10   1      133.46      116.46     37.54 o 
  -1  10   1        1.15      -17.38     32.12 o 
   0  10   1        6.68       27.49     30.41 o 
   1  10   1      316.84      339.26     40.81 o 
   2  10   1       15.72       -9.69     32.84 o 
   3  10   1      935.20      921.49     61.40 o 
   4  10   1      523.25      511.49     49.43 o 
   5  10   1      347.43      316.54     44.38 o 
   6  10   1      463.53      452.80     51.14 o 
   7  10   1        1.26       16.81     39.03 o 
   8  10   1        8.94       40.60     44.02 o 
   9  10   1       10.70       29.99     48.51 o 
  -4  11   1      138.34      166.68     49.22 o 
  -3  11   1       15.92      -24.43     40.60 o 
  -2  11   1      288.92      351.16     49.43 o 
  -1  11   1      122.86       94.02     38.61 o 
   0  11   1       44.27       87.97     37.18 o 
   1  11   1       10.60      -12.61     30.34 o 
   2  11   1       46.87        4.27     31.06 o 
   3  11   1      707.11      654.31     56.84 o 
   4  11   1       76.31       65.67     37.47 o 
   5  11   1      245.01      207.20     43.52 o 
   6  11   1      624.59      587.00     57.70 o 
   7  11   1       19.59       -0.43     44.87 o 
   8  11   1      145.14      144.74     50.86 o 
   9  11   1       17.59      101.43     54.85 o 
  -2  12   1      180.86      221.24     51.21 o 
  -1  12   1       82.83       21.08     42.45 o 
   0  12   1       77.94       70.87     40.81 o 
   1  12   1      230.75      243.67     45.66 o 
   2  12   1        1.51      -22.58     35.12 o 
   3  12   1        0.02        3.92     34.83 o 
   4  12   1       12.23       22.51     38.53 o 
   5  12   1       59.92       83.91     41.95 o 
   6  12   1      121.69      135.98     44.87 o 
   7  12   1       71.11       73.86     48.44 o 
   8  12   1      340.10      280.86     59.69 o 
   1  13   1      129.92       52.99     44.66 o 
   2  13   1        0.35      -20.44     40.32 o 
   3  13   1      272.57      295.46     49.79 o 
   4  13   1       91.50      117.31     44.52 o 
   5  13   1        5.42      -39.75     44.30 o 
   6  13   1       60.64       82.48     49.43 o 
  -3 -13   2        1.94      -41.53     45.66 o 
  -2 -13   2       56.61       72.23     46.23 o 
  -6 -12   2       56.50       11.18     44.59 o 
  -5 -12   2       25.40      -13.60     42.24 o 
  -4 -12   2       64.94      112.83     43.88 o 
  -3 -12   2       26.20       12.75     39.03 o 
  -2 -12   2       41.79       71.23     41.81 o 
  -1 -12   2        2.11        6.55     36.90 o 
   0 -12   2       17.47       10.68     39.67 o 
   1 -12   2       67.15       45.73     42.45 o 
   2 -12   2      104.24      106.79     30.30 o 
  -7 -11   2       31.21       25.86     46.30 o 
  -6 -11   2       28.89       -7.19     42.52 o 
  -5 -11   2      140.58      138.90     42.38 o 
  -4 -11   2      311.12      359.91     42.03 o 
  -3 -11   2        0.56       14.04     33.34 o 
  -2 -11   2     1025.30      978.71     57.27 o 
  -1 -11   2      161.19      154.78     40.60 o 
   0 -11   2      326.40      358.85     45.94 o 
   1 -11   2       26.58       24.29     36.26 o 
   2 -11   2        1.19        4.27     37.75 o 
   3 -11   2      165.29      193.24     39.89 o 
   4 -11   2        0.01       43.66     41.60 o 
  -8 -10   2        7.75      -51.57     51.57 o 
  -7 -10   2        0.27      -30.15     30.15 o 
  -6 -10   2        2.08      -40.32     40.32 o 
  -5 -10   2      101.20      124.12     35.26 o 
  -4 -10   2      272.13      281.51     31.63 o 
  -3 -10   2        9.00       28.31     25.12 o 
  -2 -10   2      470.11      488.98     45.44 o 
  -1 -10   2        3.26      -12.54     30.63 o 
   0 -10   2     1839.43     1919.05     86.69 o 
   1 -10   2      252.13      320.96     42.95 o 
   2 -10   2      211.43      246.24     43.02 o 
   3 -10   2       20.96       40.46     33.48 o 
   4 -10   2       79.25       -7.62     36.61 o 
   5 -10   2        0.75      -16.45     39.89 o 
 -10  -9   2       44.89       -4.34     60.83 o 
  -9  -9   2      448.93      493.90     66.81 o 
  -8  -9   2        4.80       18.45     48.08 o 
  -7  -9   2      247.67      296.95     39.78 o 
  -6  -9   2       35.32       27.85     43.45 o 
  -5  -9   2        2.20      -23.38     23.38 o 
  -4  -9   2       18.74       36.66     24.28 o 
  -3  -9   2       23.47       -0.83     21.61 o 
  -2  -9   2      751.00      778.28     74.97 o 
  -1  -9   2      442.39      431.66     31.02 o 
   0  -9   2      439.14      413.34     43.09 o 
   1  -9   2      568.65      516.84     46.37 o 
   2  -9   2      886.30      876.19     58.19 o 
   3  -9   2     1251.64     1246.15     64.68 o 
   4  -9   2      224.73      261.62     41.38 o 
   5  -9   2      446.93      518.40     50.00 o 
   6  -9   2        0.12      -38.75     38.75 o 
   7  -9   2        3.02       12.04     45.44 o 
 -10  -8   2        0.80       52.35     56.06 o 
  -9  -8   2      505.53      521.40     65.89 o 
  -8  -8   2       10.78       17.59     46.94 o 
  -7  -8   2     1257.91     1239.51     49.66 o 
  -6  -8   2       30.31       37.49     25.32 o 
  -5  -8   2       22.59      -12.44     22.16 o 
  -4  -8   2      682.53      635.23     49.29 o 
  -3  -8   2       22.90        6.69     54.31 o 
  -2  -8   2        8.87      -11.03     20.51 o 
  -1  -8   2      239.26      216.65     23.58 o 
   0  -8   2     1030.33     1100.13     57.84 o 
   1  -8   2        2.49       29.63     26.21 o 
   2  -8   2       22.87       13.89     26.64 o 
   3  -8   2      556.28      612.07     45.73 o 
   4  -8   2       43.07      102.50     33.48 o 
   5  -8   2      252.20      304.15     40.81 o 
   6  -8   2       71.28       93.24     38.04 o 
   7  -8   2       59.64       63.54     41.53 o 
   8  -8   2       70.60      107.98     49.65 o 
 -11  -7   2        6.79       22.86     60.33 o 
 -10  -7   2      101.05       58.05     55.20 o 
  -9  -7   2       25.98      -38.96     47.87 o 
  -8  -7   2       45.43       10.76     43.66 o 
  -7  -7   2      385.22      435.21     43.09 o 
  -6  -7   2       84.19       86.33     24.46 o 
  -5  -7   2     1751.87     1656.02     50.02 o 
  -4  -7   2     3144.56     2994.06     68.42 o 
  -3  -7   2     1077.16     1042.12     38.56 o 
  -2  -7   2     1337.43     1433.46     44.02 o 
  -1  -7   2        2.35      -15.77     15.77 o 
   0  -7   2       46.80       28.53     18.73 o 
   1  -7   2      968.58      900.69     49.08 o 
   2  -7   2      496.23      464.48     38.53 o 
   3  -7   2     1161.13     1125.63     55.49 o 
   4  -7   2      169.11      221.95     33.83 o 
   5  -7   2      543.76      460.85     43.59 o 
   6  -7   2       11.16        9.97     33.55 o 
   7  -7   2      336.40      351.73     46.37 o 
   8  -7   2       91.98      100.86     44.73 o 
 -11  -6   2       63.09       85.05     59.69 o 
 -10  -6   2       48.16       27.85     51.28 o 
  -9  -6   2       27.83       46.58     44.09 o 
  -8  -6   2      166.61      157.42     44.73 o 
  -7  -6   2       39.98       44.68     23.91 o 
  -6  -6   2        2.45      -16.90     20.82 o 
  -5  -6   2      249.00      254.17     25.57 o 
  -4  -6   2     2696.90     2553.91     81.06 o 
  -3  -6   2     1485.66     1563.10     43.49 o 
  -2  -6   2     4786.78     4859.56    116.07 o 
  -1  -6   2       17.27       -9.74     16.74 o 
   0  -6   2        8.86        1.90     14.30 o 
   1  -6   2      522.70      537.48     19.47 o 
   2  -6   2      950.12      911.09     47.15 o 
   3  -6   2       56.98       48.72     25.50 o 
   4  -6   2       19.91       42.81     25.43 o 
   5  -6   2      249.84      250.51     34.76 o 
   6  -6   2       16.32       -2.21     30.49 o 
   7  -6   2       39.44       59.48     35.97 o 
   8  -6   2      144.13      131.35     42.38 o 
   9  -6   2      150.86      143.95     33.98 o 
 -11  -5   2      102.34       32.69     55.49 o 
 -10  -5   2       66.38       30.56     52.07 o 
  -9  -5   2      554.45      645.33     61.40 o 
  -8  -5   2      217.16      105.70     41.10 o 
  -7  -5   2        4.34       -4.87     20.88 o 
  -6  -5   2        0.22       -9.86     27.49 o 
  -5  -5   2      127.03      122.52     19.08 o 
  -4  -5   2      406.70      391.16     48.93 o 
  -3  -5   2       20.29       13.28     14.78 o 
  -2  -5   2     1991.84     1950.14     45.54 o 
  -1  -5   2        0.06       -9.13     12.97 o 
   0  -5   2      515.65      445.57     21.79 o 
   1  -5   2     1654.06     1753.58     60.33 o 
   2  -5   2     2338.07     2397.85     74.79 o 
   3  -5   2     1708.99     1568.53     57.70 o 
   4  -5   2      496.43      512.35     35.76 o 
   5  -5   2      809.78      747.62     45.44 o 
   6  -5   2      121.43       98.58     31.55 o 
   7  -5   2      284.24      288.90     39.67 o 
   8  -5   2       32.81       -1.91     26.05 o 
   9  -5   2      102.85       92.60     31.13 o 
  10  -5   2       67.45       77.00     46.09 o 
 -11  -4   2       60.88       52.35     54.21 o 
 -10  -4   2      198.00      226.22     52.85 o 
  -9  -4   2      235.93      273.73     50.15 o 
  -8  -4   2      209.13      166.60     41.53 o 
  -7  -4   2      614.40      660.07     31.47 o 
  -6  -4   2      118.66      102.78     19.49 o 
  -5  -4   2      544.79      545.83     25.23 o 
  -4  -4   2     2903.54     3059.86     60.66 o 
  -3  -4   2      107.41       86.88     26.78 o 
  -2  -4   2     2551.96     2981.01     80.42 o 
  -1  -4   2        2.13        7.79     11.26 o 
   0  -4   2      860.63      802.25     26.82 o 
   1  -4   2      391.13      335.35     24.00 o 
   2  -4   2     2241.00     2192.00     66.17 o 
   3  -4   2     8747.32     8450.67    183.41 o 
   4  -4   2      992.16      977.26     45.02 o 
   5  -4   2     1967.81     1904.59     68.59 o 
   6  -4   2       24.70       35.12     26.64 o 
   7  -4   2      551.18      489.06     45.44 o 
   8  -4   2        1.95       12.42     25.62 o 
   9  -4   2        0.36       17.95     29.03 o 
  10  -4   2       35.04       79.63     45.87 o 
 -11  -3   2        9.86       65.60     52.71 o 
 -10  -3   2       55.17        4.91     45.02 o 
  -9  -3   2      277.49      318.32     50.64 o 
  -8  -3   2       16.37       19.52     34.40 o 
  -7  -3   2      446.85      470.63     26.99 o 
  -6  -3   2      172.26      156.89     37.89 o 
  -5  -3   2     3806.16     3808.34    119.66 o 
  -4  -3   2     3527.01     3795.48     68.26 o 
  -3  -3   2     2007.73     1863.42     39.82 o 
  -2  -3   2     3016.14     3042.15     54.44 o 
  -1  -3   2      102.95       96.94     11.17 o 
   0  -3   2     1441.61     1432.69     53.99 o 
   1  -3   2       89.78       69.91     10.41 o 
   2  -3   2      259.66      200.65     18.95 o 
   3  -3   2      341.56      271.10     22.58 o 
   4  -3   2      857.14      789.64     38.53 o 
   5  -3   2     3928.80     3956.98    105.99 o 
   6  -3   2        0.10       74.22     28.56 o 
   7  -3   2     2255.70     2232.46     84.05 o 
   8  -3   2      334.70      328.78     64.11 o 
   9  -3   2       12.88      -16.79     28.49 o 
  10  -3   2       15.72      -17.45     43.09 o 
  11  -3   2       25.05       38.32     52.28 o 
 -11  -2   2       26.09       67.38     53.56 o 
 -10  -2   2        3.21      -22.29     49.86 o 
  -9  -2   2        9.72      -38.96     38.96 o 
  -8  -2   2        0.10        7.98     36.97 o 
  -7  -2   2      513.40      549.21     28.62 o 
  -6  -2   2      128.81      142.60     18.11 o 
  -5  -2   2     4342.04     4240.18     74.96 o 
  -4  -2   2     9713.39    10382.00    153.49 o 
  -3  -2   2     7798.45     7895.44    158.27 o 
  -2  -2   2      268.11      242.25     12.48 o 
  -1  -2   2      770.69      853.98     21.13 o 
   0  -2   2    20455.25    21450.62    291.06 o 
   1  -2   2      931.20      973.54     30.08 o 
   2  -2   2     1789.57     1674.45     46.80 o 
   3  -2   2       92.01       98.87     17.24 o 
   4  -2   2     1522.49     1685.21     55.56 o 
   5  -2   2      189.20      239.76     28.92 o 
   6  -2   2       13.46       26.07     28.06 o 
   7  -2   2     2512.14     2607.02     66.27 o 
   8  -2   2      562.97      609.72     37.63 o 
   9  -2   2      980.50     1029.05     47.62 o 
  10  -2   2      136.63      104.99     48.29 o 
  11  -2   2       26.05       56.06     50.71 o 
 -11  -1   2      139.22       98.79     54.06 o 
 -10  -1   2       28.63       23.29     48.01 o 
  -9  -1   2       93.49       77.21     40.32 o 
  -8  -1   2       35.56       65.17     37.47 o 
  -7  -1   2      424.96      385.63     42.45 o 
  -6  -1   2      100.28      129.15     17.41 o 
  -5  -1   2      409.81      408.37     19.50 o 
  -4  -1   2     6194.11     6382.42    159.20 o 
  -3  -1   2     1969.80     1965.08     36.95 o 
  -2  -1   2    69814.51    70591.41    942.23 o 
  -1  -1   2      791.25      774.64     16.75 o 
   0  -1   2    45032.32    43950.22    477.44 o 
   1  -1   2        7.21        4.14      6.26 o 
   2  -1   2     1169.92     1170.58     36.40 o 
   3  -1   2      493.72      606.59     28.78 o 
   4  -1   2      381.22      391.76     28.63 o 
   5  -1   2      949.21     1131.69     49.93 o 
   6  -1   2      170.89      248.09     24.00 o 
   7  -1   2      140.23      129.21     33.05 o 
   8  -1   2       89.69      118.14     26.59 o 
   9  -1   2      826.46      849.56     43.53 o 
  10  -1   2      169.61      209.41     50.93 o 
  11  -1   2       29.45       19.16     49.29 o 
  12  -1   2       34.11       54.06     59.83 o 
 -11   0   2       50.16       97.16     51.85 o 
 -10   0   2      339.91      387.20     57.27 o 
  -9   0   2      247.54      324.73     49.50 o 
  -8   0   2       86.34       34.12     35.76 o 
  -7   0   2      198.12      162.54     36.04 o 
  -6   0   2       38.65       50.56     17.05 o 
  -5   0   2      104.95      102.46     15.74 o 
  -4   0   2     1092.60     1231.73     29.94 o 
  -3   0   2      535.48      502.75     16.66 o 
  -2   0   2       73.20       98.92     20.12 o 
  -1   0   2      291.99      267.25     16.03 o 
   0   0   2    16678.80    16382.01    316.40 o 
   1   0   2     1449.03     1346.94     37.40 o 
   2   0   2    12157.62    11889.25    234.13 o 
   3   0   2      203.24      237.12     23.36 o 
   4   0   2      414.78      517.34     32.12 o 
   5   0   2      450.88      422.61     28.46 o 
   6   0   2      194.00      263.68     22.75 o 
   7   0   2      142.60      105.92     24.47 o 
   8   0   2       41.95       33.98     49.04 o 
   9   0   2      213.66      212.51     32.52 o 
  10   0   2       30.98      -38.53     38.53 o 
  11   0   2       28.20       27.21     51.50 o 
  12   0   2      108.43       89.32     60.33 o 
 -11   1   2       40.65       19.23     51.50 o 
 -10   1   2      114.57      211.19     52.85 o 
  -9   1   2       36.61       49.58     41.03 o 
  -8   1   2      129.32       96.23     40.03 o 
  -7   1   2     2419.99     2463.24     97.23 o 
  -6   1   2        6.92       12.87     18.60 o 
  -5   1   2      299.32      288.80     25.89 o 
  -4   1   2      146.09      107.13     14.66 o 
  -3   1   2     1539.38     1532.09     32.07 o 
  -2   1   2      456.47      429.63     15.17 o 
  -1   1   2      140.48      125.98      8.30 o 
   0   1   2     1802.72     2048.27     33.24 o 
   1   1   2     1289.93     1301.24     42.06 o 
   2   1   2     1700.51     1706.93     45.59 o 
   3   1   2      210.18      177.62     12.27 o 
   4   1   2     1214.97     1111.36     29.39 o 
   5   1   2     1694.83     1717.02     41.30 o 
   6   1   2      377.95      387.77     23.70 o 
   7   1   2     4415.29     4408.17     86.44 o 
   8   1   2       13.56       29.56     28.63 o 
   9   1   2       14.49       -0.19     25.38 o 
  10   1   2        0.02      -18.71     27.88 o 
  11   1   2        0.60        0.50     45.59 o 
  12   1   2       24.58      -25.22     56.27 o 
 -11   2   2        3.80       -8.69     51.21 o 
 -10   2   2        3.10      -10.76     46.01 o 
  -9   2   2       21.17       66.46     46.01 o 
  -8   2   2       13.08       19.02     37.82 o 
  -7   2   2     1757.30     1739.48     81.56 o 
  -6   2   2        3.18      -11.36     22.15 o 
  -5   2   2     3605.26     3707.29     71.13 o 
  -4   2   2      225.77      211.85     16.88 o 
  -3   2   2      219.49      180.12     16.20 o 
  -2   2   2     5115.15     5612.98    124.22 o 
  -1   2   2      278.59      300.80     16.45 o 
   0   2   2     4585.71     5138.20     76.91 o 
   1   2   2       30.88       22.08      7.15 o 
   2   2   2     6299.73     7047.82    145.88 o 
   3   2   2      561.16      605.19     18.32 o 
   4   2   2      411.40      487.04     18.70 o 
   5   2   2     1403.18     1411.17     35.88 o 
   6   2   2      162.33      194.39     19.09 o 
   7   2   2     4422.70     4042.07    220.92 o 
   8   2   2      714.00      731.26     45.69 o 
   9   2   2     1108.11     1078.93     43.31 o 
  10   2   2        7.60       12.51     58.16 o 
  11   2   2        0.37      -45.80     45.80 o 
  12   2   2       12.19       -6.91     55.13 o 
 -10   3   2       76.49      138.68     51.64 o 
  -9   3   2       10.17       54.99     42.10 o 
  -8   3   2        0.13       -4.06     37.04 o 
  -7   3   2      304.88      388.34     46.23 o 
  -6   3   2       23.86      -13.74     20.28 o 
  -5   3   2      656.22      661.95     28.80 o 
  -4   3   2      191.05      172.03     17.21 o 
  -3   3   2     2347.91     2143.26     50.36 o 
  -2   3   2     7429.57     7747.50    161.48 o 
  -1   3   2     1890.26     2069.06     55.99 o 
   0   3   2     1736.26     1938.02     36.70 o 
   1   3   2       10.68        1.43      8.41 o 
   2   3   2     3588.26     3828.79    109.34 o 
   3   3   2      114.48       99.30     13.85 o 
   4   3   2      225.74      230.77     15.78 o 
   5   3   2      252.95      223.96     35.26 o 
   6   3   2      403.76      427.99     23.64 o 
   7   3   2     1912.91     1734.91     86.19 o 
   8   3   2       30.59       26.81     21.75 o 
   9   3   2      636.79      670.69     45.09 o 
  10   3   2      342.04      366.76     37.07 o 
  11   3   2       83.63       83.62     48.08 o 
  12   3   2        3.57        3.70     51.85 o 
 -10   4   2      100.48       99.08     49.72 o 
  -9   4   2      188.69      123.15     44.52 o 
  -8   4   2        0.45       43.59     38.75 o 
  -7   4   2      135.06      114.89     35.47 o 
  -6   4   2       46.63       20.63     20.85 o 
  -5   4   2       12.92       22.32     26.03 o 
  -4   4   2      140.17      112.82     22.79 o 
  -3   4   2       58.78       54.70     18.80 o 
  -2   4   2     2935.83     3141.27     82.77 o 
  -1   4   2     5179.16     5978.39    133.84 o 
   0   4   2    15369.32    17975.59    250.98 o 
   1   4   2       81.72       98.46     23.83 o 
   2   4   2     2982.34     3123.08     44.44 o 
   3   4   2       93.96       86.05     13.39 o 
   4   4   2     3351.52     3605.93     65.01 o 
   5   4   2      381.80      384.82     20.91 o 
   6   4   2       42.30       38.89     16.61 o 
   7   4   2       52.71       35.71     19.17 o 
   8   4   2       47.96        3.48     21.40 o 
   9   4   2      835.55      818.01     39.26 o 
  10   4   2      461.19      474.92     87.47 o 
  11   4   2       75.82      108.20     48.65 o 
  12   4   2      497.48      536.78     67.53 o 
  -9   5   2      115.50      101.15     45.59 o 
  -8   5   2       70.94       54.63     39.03 o 
  -7   5   2      860.73      756.88     59.40 o 
  -6   5   2      264.77      193.29     24.94 o 
  -5   5   2     3381.28     3364.38     71.86 o 
  -4   5   2       71.06       27.57     23.22 o 
  -3   5   2      630.72      675.18     38.04 o 
  -2   5   2      429.58      483.72     32.20 o 
  -1   5   2       65.62      124.91     23.15 o 
   0   5   2     7755.25     9082.09    223.84 o 
   1   5   2      652.56      780.34     30.88 o 
   2   5   2     5917.49     6387.11     82.32 o 
   3   5   2     3104.16     3286.33     60.92 o 
   4   5   2     1863.79     1717.00     40.89 o 
   5   5   2      326.46      300.79     20.20 o 
   6   5   2       42.72       50.86     17.57 o 
   7   5   2      260.57      234.03     28.49 o 
   8   5   2       80.18       75.80     21.92 o 
   9   5   2        3.84       19.88     24.33 o 
  10   5   2       93.49       29.49     42.31 o 
  11   5   2      142.24      118.17     51.07 o 
  12   5   2       10.95      -16.24     54.28 o 
  -9   6   2       13.54       32.91     45.80 o 
  -8   6   2      267.18      241.18     46.94 o 
  -7   6   2      883.77      917.43     65.82 o 
  -6   6   2      315.23      349.88     37.54 o 
  -5   6   2        9.49        1.53     19.97 o 
  -4   6   2      196.21      214.68     30.84 o 
  -3   6   2      251.96      257.35     31.63 o 
  -2   6   2      747.66      779.39     42.81 o 
  -1   6   2       48.79       37.24     17.70 o 
   0   6   2     1031.48     1188.36     32.79 o 
   1   6   2      572.49      643.03     24.33 o 
   2   6   2      120.14       99.82     16.70 o 
   3   6   2      727.48      704.95     33.66 o 
   4   6   2     3746.81     4038.19     98.47 o 
   5   6   2     5771.23     6116.02    106.30 o 
   6   6   2      573.75      580.65     34.80 o 
   7   6   2      936.04      986.07     38.33 o 
   8   6   2       11.82       23.27     21.91 o 
   9   6   2        4.45       45.16     25.00 o 
  10   6   2       10.16      -11.69     27.91 o 
  11   6   2       43.61       70.52     49.93 o 
  12   6   2       13.25      -48.22     55.70 o 
  -8   7   2       33.53       -3.92     43.02 o 
  -7   7   2      620.94      530.30     55.56 o 
  -6   7   2        4.57      -24.56     24.56 o 
  -5   7   2     1492.57     1520.38     65.03 o 
  -4   7   2      178.68      211.91     34.33 o 
  -3   7   2     1117.97     1126.13     57.05 o 
  -2   7   2     1070.16     1139.41     37.44 o 
  -1   7   2      768.44      769.27     29.57 o 
   0   7   2      875.27      921.68     30.84 o 
   1   7   2      198.70      180.91     18.82 o 
   2   7   2      273.93      312.58     26.50 o 
   3   7   2        0.43       -2.36     16.82 o 
   4   7   2      881.59      958.82     34.15 o 
   5   7   2     1524.94     1526.16     45.04 o 
   6   7   2      704.19      746.26     34.18 o 
   7   7   2      669.56      706.91     35.20 o 
   8   7   2        0.06      -21.45     24.13 o 
   9   7   2      348.01      385.87     33.48 o 
  10   7   2      114.26      169.39     33.63 o 
  -7   8   2        6.80      -41.10     41.10 o 
  -6   8   2        2.86      -14.57     36.58 o 
  -5   8   2      156.08      191.75     38.11 o 
  -4   8   2      129.35      146.16     36.11 o 
  -3   8   2      472.47      484.02     29.97 o 
  -2   8   2      840.71      958.40     36.71 o 
  -1   8   2      903.21      890.49     33.63 o 
   0   8   2      496.19      527.74     40.53 o 
   1   8   2       22.73       21.51     26.50 o 
   2   8   2     1405.78     1571.67     69.16 o 
   3   8   2      470.04      475.23     43.16 o 
   4   8   2      145.28      129.54     21.71 o 
   5   8   2       78.37       72.68     22.86 o 
   6   8   2       55.41       55.70     22.54 o 
   7   8   2        1.76      -17.74     31.48 o 
   8   8   2        1.70        3.70     34.47 o 
   9   8   2      327.72      464.98     51.14 o 
  10   8   2       67.73      109.69     47.22 o 
  -6   9   2       86.93      102.74     48.54 o 
  -5   9   2       33.11      -10.90     38.61 o 
  -4   9   2        4.67       32.34     37.75 o 
  -3   9   2      364.99      359.63     44.30 o 
  -2   9   2      564.26      666.56     50.22 o 
  -1   9   2      293.52      287.27     37.47 o 
   0   9   2      256.97      234.91     34.55 o 
   1   9   2        0.20      -27.85     27.85 o 
   2   9   2     1204.26     1277.63     65.46 o 
   3   9   2        1.28      -23.51     29.70 o 
   4   9   2     1394.80     1367.03     70.02 o 
   5   9   2      318.42      254.86     40.24 o 
   6   9   2       22.04       98.72     37.61 o 
   7   9   2      142.53      192.82     40.81 o 
   8   9   2       19.84       -1.14     38.39 o 
   9   9   2      100.83      118.45     45.59 o 
  10   9   2       25.00       54.28     49.43 o 
  -5  10   2      225.38      232.70     49.58 o 
  -4  10   2        0.09       64.25     42.52 o 
  -3  10   2       13.53      -22.72     37.54 o 
  -2  10   2       65.03       18.09     35.40 o 
  -1  10   2       17.46        2.92     31.41 o 
   0  10   2        5.61      -17.59     28.06 o 
   1  10   2       14.81        5.27     29.06 o 
   2  10   2      696.42      746.91     56.48 o 
   3  10   2      728.59      713.22     55.06 o 
   4  10   2      954.39      900.19     61.68 o 
   5  10   2      696.27      661.79     56.06 o 
   6  10   2      262.36      210.34     43.73 o 
   7  10   2      416.59      445.75     52.14 o 
   8  10   2        8.84       22.22     42.10 o 
   9  10   2      168.87      130.14     49.86 o 
  10  10   2        2.57      -30.49     50.43 o 
  -4  11   2        1.38       64.03     49.22 o 
  -3  11   2       59.38       10.47     42.45 o 
  -2  11   2       90.20      173.44     45.16 o 
  -1  11   2      263.24      237.41     45.02 o 
   0  11   2      341.92      274.52     44.02 o 
   1  11   2        1.00       29.20     31.06 o 
   2  11   2       50.96       67.24     33.41 o 
   3  11   2       54.10       99.58     37.47 o 
   4  11   2     1236.16     1078.41     69.23 o 
   5  11   2      160.87      155.99     41.67 o 
   6  11   2      190.30      211.98     45.16 o 
   7  11   2      201.45      147.59     46.80 o 
   8  11   2       34.72       90.18     48.93 o 
   9  11   2        1.65        1.42     51.64 o 
  -2  12   2       36.69       34.83     45.16 o 
  -1  12   2      180.62      147.73     46.58 o 
   0  12   2      328.53      263.19     47.94 o 
   1  12   2       25.79       22.65     36.97 o 
   2  12   2      371.88      341.90     47.58 o 
   3  12   2        0.34        1.57     35.76 o 
   4  12   2        8.44       66.67     39.25 o 
   5  12   2      227.46      225.01     45.73 o 
   6  12   2       15.11      -12.47     42.38 o 
   7  12   2      226.16      170.66     50.22 o 
   8  12   2        0.44      -32.20     51.43 o 
   1  13   2       24.50       46.51     42.74 o 
   2  13   2      160.34      214.33     47.37 o 
   3  13   2       17.39      -19.37     38.75 o 
   4  13   2      229.89      169.38     48.15 o 
   5  13   2       66.35       81.49     47.37 o 
   6  13   2        6.50       13.32     47.58 o 
  -6 -12   3       96.77       91.10     49.22 o 
  -5 -12   3       93.63       35.76     46.16 o 
  -4 -12   3        6.31        3.06     42.88 o 
  -3 -12   3      100.01      141.53     45.09 o 
  -2 -12   3        0.47      -19.73     37.82 o 
  -1 -12   3      162.54      162.69     43.66 o 
   0 -12   3       25.27       38.11     40.32 o 
   1 -12   3       10.86       46.23     41.81 o 
   2 -12   3      157.27      181.21     41.88 o 
  -7 -11   3        8.94      -14.74     53.35 o 
  -6 -11   3       54.15       61.60     34.07 o 
  -5 -11   3       99.02      115.18     34.76 o 
  -4 -11   3       60.52       45.20     30.48 o 
  -3 -11   3      517.01      511.90     39.94 o 
  -2 -11   3        8.22       -3.15     28.54 o 
  -1 -11   3     1358.85     1290.38     74.58 o 
   0 -11   3      129.38      112.04     38.82 o 
   1 -11   3       89.20      123.72     39.75 o 
   2 -11   3        4.51       35.84     25.76 o 
   3 -11   3        4.32       10.40     37.25 o 
   4 -11   3      175.79      121.45     43.16 o 
  -9 -10   3        0.19        5.84     61.40 o 
  -8 -10   3      100.16       91.67     55.77 o 
  -7 -10   3       32.77       -5.41     47.08 o 
  -6 -10   3       16.56       -2.61     71.19 o 
  -5 -10   3       24.08       53.65     28.31 o 
  -4 -10   3       94.62       98.04     27.29 o 
  -3 -10   3      273.42      253.51     30.63 o 
  -2 -10   3        2.60      -24.53     24.53 o 
  -1 -10   3      653.74      639.88     39.28 o 
   0 -10   3      390.62      473.67     48.58 o 
   1 -10   3     1050.68      919.64     62.18 o 
   2 -10   3       60.92      145.31     38.25 o 
   3 -10   3       17.10       45.16     33.19 o 
   4 -10   3      109.55      142.53     39.53 o 
   5 -10   3        2.77       31.98     40.89 o 
  -9  -9   3       40.53       43.09     57.27 o 
  -8  -9   3      572.71      728.53     70.52 o 
  -7  -9   3      104.67       96.73     48.51 o 
  -6  -9   3      107.98      106.46     28.94 o 
  -5  -9   3        0.86      -11.54     35.97 o 
  -4  -9   3        6.91      -22.83     22.83 o 
  -3  -9   3        0.70        1.91     22.17 o 
  -2  -9   3        1.47       -0.98     26.89 o 
  -1  -9   3      809.13      802.06     67.03 o 
   0  -9   3       60.75       71.37     30.49 o 
   1  -9   3      185.50      211.19     36.97 o 
   2  -9   3     1113.00     1106.76     64.89 o 
   3  -9   3        5.58       72.72     31.20 o 
   4  -9   3      722.81      624.61     51.93 o 
   5  -9   3        0.08       -7.19     34.76 o 
   6  -9   3      120.34      128.64     43.24 o 
   7  -9   3        9.64        8.90     47.44 o 
 -10  -8   3       68.83      -10.90     60.26 o 
  -9  -8   3        0.75      -50.57     50.57 o 
  -8  -8   3      583.70      601.60     65.96 o 
  -7  -8   3       10.24       40.17     43.38 o 
  -6  -8   3      881.27      871.77     54.85 o 
  -5  -8   3       10.82       -6.47     22.82 o 
  -4  -8   3       69.26       68.71     22.28 o 
  -3  -8   3      316.74      313.95     27.30 o 
  -2  -8   3        3.71       12.15     19.71 o 
  -1  -8   3      128.13      103.44     38.43 o 
   0  -8   3       60.21       67.71     21.39 o 
   1  -8   3     1193.42     1250.28     62.25 o 
   2  -8   3       20.85       66.67     29.42 o 
   3  -8   3      192.40      210.48     34.05 o 
   4  -8   3      937.30      961.59     56.77 o 
   5  -8   3       20.80       24.72     33.69 o 
   6  -8   3      343.91      360.70     46.37 o 
   7  -8   3        0.85      -41.38     41.38 o 
   8  -8   3        1.69      -46.30     46.30 o 
 -10  -7   3        0.42      -22.86     55.06 o 
  -9  -7   3        5.47      -48.44     48.44 o 
  -8  -7   3       42.28      103.57     46.51 o 
  -7  -7   3       52.46       81.84     42.88 o 
  -6  -7   3      174.76      250.65     28.50 o 
  -5  -7   3      369.48      383.28     43.34 o 
  -4  -7   3     1100.73      941.76     90.67 o 
  -3  -7   3     3760.33     3922.36     81.49 o 
  -2  -7   3        1.65      -17.67     17.67 o 
  -1  -7   3      937.16      923.23     35.89 o 
   0  -7   3        0.59       -6.58     39.39 o 
   1  -7   3       14.77       11.97     23.65 o 
   2  -7   3       21.23       37.11     25.00 o 
   3  -7   3       26.90       -1.78     26.14 o 
   4  -7   3      165.39      151.58     30.91 o 
   5  -7   3       19.71       -9.40     30.77 o 
   6  -7   3      327.98      374.52     44.59 o 
   7  -7   3       38.78       65.74     39.32 o 
   8  -7   3      121.57      113.04     44.52 o 
 -11  -6   3       51.74       19.45     59.69 o 
 -10  -6   3       34.07       11.82     52.42 o 
  -9  -6   3        0.04      -37.25     47.79 o 
  -8  -6   3       38.48       17.31     45.66 o 
  -7  -6   3        4.96       -3.28     38.82 o 
  -6  -6   3        1.14      -11.78     45.69 o 
  -5  -6   3        1.15       -0.67     20.13 o 
  -4  -6   3      677.51      710.79     31.25 o 
  -3  -6   3     2651.68     2473.99     57.88 o 
  -2  -6   3      158.90      143.67     19.17 o 
  -1  -6   3     2892.46     2786.12     66.96 o 
   0  -6   3       34.83       40.46     16.70 o 
   1  -6   3      478.15      485.92     35.19 o 
   2  -6   3      768.77      752.53     43.88 o 
   3  -6   3     1314.04     1375.64     58.05 o 
   4  -6   3       42.57       30.34     24.72 o 
   5  -6   3       47.86       43.16     29.49 o 
   6  -6   3       43.25       -8.97     30.84 o 
   7  -6   3      167.48      163.90     38.68 o 
   8  -6   3      399.31      464.56     51.36 o 
   9  -6   3      145.39      201.69     34.36 o 
 -11  -5   3       58.70       48.79     58.41 o 
 -10  -5   3      251.11      241.25     55.56 o 
  -9  -5   3       57.37       95.73     47.51 o 
  -8  -5   3      606.79      632.30     58.84 o 
  -7  -5   3       14.12       26.78     36.97 o 
  -6  -5   3      280.82      280.80     25.02 o 
  -5  -5   3        4.01      -16.89     32.41 o 
  -4  -5   3      379.20      416.57     24.28 o 
  -3  -5   3     1171.48     1226.52     36.38 o 
  -2  -5   3       10.05       -1.53     13.93 o 
  -1  -5   3      288.69      229.83     29.74 o 
   0  -5   3       25.95       18.42     20.37 o 
   1  -5   3     4391.89     4423.19     81.79 o 
   2  -5   3     2641.95     2640.09     56.34 o 
   3  -5   3      285.02      312.77     29.84 o 
   4  -5   3     2255.62     2070.91     71.73 o 
   5  -5   3       36.37       -8.90     24.93 o 
   6  -5   3       17.31       -3.35     29.35 o 
   7  -5   3        6.30      -30.56     30.56 o 
   8  -5   3       12.50      -16.45     37.68 o 
   9  -5   3       44.15       72.94     30.72 o 
  10  -5   3       15.82       58.05     45.30 o 
 -11  -4   3       75.01       54.70     55.49 o 
 -10  -4   3       62.38       70.09     50.29 o 
  -9  -4   3      111.50      162.62     49.50 o 
  -8  -4   3      594.19      706.38     59.55 o 
  -7  -4   3       40.41       59.26     36.54 o 
  -6  -4   3      967.35      995.11     34.91 o 
  -5  -4   3      921.29      894.22     31.44 o 
  -4  -4   3      131.81      126.54     17.45 o 
  -3  -4   3     1058.78     1031.78     31.08 o 
  -2  -4   3     1311.31     1431.33     59.97 o 
  -1  -4   3     1029.21     1062.30     29.75 o 
   0  -4   3       49.00       44.17     12.25 o 
   1  -4   3      330.48      295.58     17.45 o 
   2  -4   3     1287.13     1280.62     47.01 o 
   3  -4   3     3809.56     3750.99     97.37 o 
   4  -4   3     7677.78     7387.37    170.02 o 
   5  -4   3      235.61      302.72     33.41 o 
   6  -4   3     1629.27     1459.34     64.68 o 
   7  -4   3       81.01      141.53     35.19 o 
   8  -4   3       34.11      -16.74     36.26 o 
   9  -4   3       44.66       35.67     28.71 o 
  10  -4   3        0.03        1.46     33.12 o 
  11  -4   3        1.58       -8.97     47.01 o 
 -11  -3   3        1.40       13.53     54.42 o 
 -10  -3   3       52.65      -18.45     46.58 o 
  -9  -3   3       15.52       -1.42     40.10 o 
  -8  -3   3       14.06        0.85     37.68 o 
  -7  -3   3       79.21       51.07     36.11 o 
  -6  -3   3     3640.04     3684.97     71.89 o 
  -5  -3   3      837.88      805.36     34.69 o 
  -4  -3   3    10170.88     9637.71    146.02 o 
  -3  -3   3    11500.61    11764.67    172.26 o 
  -2  -3   3       16.30        7.91     11.16 o 
  -1  -3   3       44.18       39.21     20.23 o 
   0  -3   3       10.60       16.73     19.27 o 
   2  -3   3      359.10      339.19     23.43 o 
   3  -3   3       93.55       74.22     18.31 o 
   4  -3   3     1491.83     1309.83     51.00 o 
   5  -3   3      165.56      154.85     27.71 o 
   6  -3   3     2154.53     2160.73     78.00 o 
   7  -3   3      181.06      161.62     36.75 o 
   8  -3   3      768.37      814.58     42.09 o 
   9  -3   3      218.16      204.13     32.40 o 
  10  -3   3        1.35      -13.51     32.11 o 
  11  -3   3       19.29       37.68     46.51 o 
 -11  -2   3        3.83       61.97     58.48 o 
 -10  -2   3       17.54       -4.13     47.08 o 
  -9  -2   3       43.42        3.56     41.74 o 
  -8  -2   3      101.87       89.46     41.17 o 
  -7  -2   3        6.75       12.96     32.62 o 
  -6  -2   3       38.44       45.19     20.44 o 
  -5  -2   3     1210.65     1206.80     31.97 o 
  -4  -2   3    11750.19    11048.91    199.58 o 
  -3  -2   3    16356.61    16569.49    231.96 o 
  -2  -2   3    12168.09    11835.16    377.48 o 
  -1  -2   3      108.66      158.57     15.99 o 
   0  -2   3        4.03       14.83      8.00 o 
   1  -2   3     1808.99     1711.66     34.41 o 
   2  -2   3       16.98       13.75     12.89 o 
   3  -2   3      436.40      510.71     28.06 o 
   4  -2   3     2070.67     2116.50     65.60 o 
   5  -2   3      343.69      354.51     32.48 o 
   6  -2   3      941.54      987.09     52.71 o 
   7  -2   3       22.24       19.52     33.12 o 
   8  -2   3      884.60     1046.28     45.52 o 
   9  -2   3      631.51      694.82     41.77 o 
  10  -2   3      144.17      127.04     35.05 o 
  11  -2   3        3.31       31.63     51.07 o 
 -11  -1   3      226.68      214.40     61.97 o 
 -10  -1   3      238.30      197.66     53.49 o 
  -9  -1   3       13.73       14.74     42.81 o 
  -8  -1   3      201.78      149.15     40.03 o 
  -7  -1   3        1.23      -30.13     30.13 o 
  -6  -1   3      270.69      253.90     35.15 o 
  -5  -1   3       53.71       74.42     13.86 o 
  -4  -1   3     3418.49     3542.39     60.60 o 
  -3  -1   3     6928.52     6926.62    103.69 o 
  -2  -1   3     2672.91     2971.30     74.72 o 
  -1  -1   3     2919.62     2682.41     43.75 o 
   0  -1   3       65.32       64.96      8.37 o 
   1  -1   3     2529.70     2452.11     42.23 o 
   2  -1   3     7555.20     7464.29    154.57 o 
   3  -1   3     2394.75     2227.04     62.90 o 
   4  -1   3      651.93      761.72     38.25 o 
   5  -1   3      127.30      121.94     27.49 o 
   6  -1   3      202.58      235.34     35.04 o 
   7  -1   3        0.22       17.64     49.50 o 
   8  -1   3      489.33      509.61     35.41 o 
   9  -1   3      257.64      273.12     33.64 o 
  10  -1   3       94.49       66.39     37.00 o 
  11  -1   3      162.76      111.69     52.00 o 
  12  -1   3        0.35      -30.98     55.42 o 
 -11   0   3      262.23      284.13     60.47 o 
 -10   0   3       97.31       69.31     48.36 o 
  -9   0   3      493.00      464.20     55.06 o 
  -8   0   3       39.39        7.55     37.25 o 
  -7   0   3       26.09      -31.48     31.48 o 
  -6   0   3     1491.54     1495.62     39.40 o 
  -5   0   3        3.62       16.37     13.74 o 
  -4   0   3       42.66       19.85     11.02 o 
  -3   0   3      208.91      225.72     23.01 o 
  -2   0   3     3462.86     3696.00     91.81 o 
  -1   0   3      870.00      878.40     32.62 o 
   0   0   3        1.29       -0.30      5.24 o 
   1   0   3    11046.06    10857.78    124.35 o 
   2   0   3    16336.83    16654.18    323.66 o 
   3   0   3      286.96      259.56     24.93 o 
   4   0   3      415.17      401.30     30.49 o 
   5   0   3      332.30      352.44     33.05 o 
   6   0   3     4198.34     4737.64     96.80 o 
   7   0   3        4.02       -6.50     20.15 o 
   8   0   3        2.34       -7.18     23.08 o 
   9   0   3      117.87      132.41     28.40 o 
  10   0   3       21.96       30.22     30.95 o 
  11   0   3        8.05       13.68     46.80 o 
  12   0   3       12.29        2.71     54.99 o 
 -11   1   3       43.87       10.04     51.00 o 
 -10   1   3      137.66      101.93     51.36 o 
  -9   1   3        0.98       16.31     43.02 o 
  -8   1   3      224.34      155.42     42.88 o 
  -7   1   3       75.14       84.90     34.69 o 
  -6   1   3     2955.40     2926.08     62.03 o 
  -5   1   3      733.41      702.57     26.77 o 
  -4   1   3     2349.15     2176.76     65.39 o 
  -3   1   3       11.85        7.70      9.90 o 
  -2   1   3       26.92       11.40     15.24 o 
  -1   1   3     1065.30     1075.74     21.25 o 
   0   1   3        1.66        2.42      6.08 o 
   1   1   3     6936.53     7183.68    113.82 o 
   2   1   3     3147.61     3317.65     55.97 o 
   3   1   3      372.66      336.20     24.65 o 
   4   1   3       49.47       21.55     16.45 o 
   5   1   3      204.48      198.65     18.08 o 
   6   1   3     4563.31     4681.48    122.94 o 
   7   1   3       75.47      158.27     33.98 o 
   8   1   3      830.16      804.33     54.81 o 
   9   1   3      107.66       78.98     26.62 o 
  10   1   3       25.29       -5.36     28.45 o 
  11   1   3        3.95       15.39     48.79 o 
  12   1   3       23.68      -55.13     55.13 o 
 -10   2   3        0.52       71.94     48.01 o 
  -9   2   3        1.40        8.41     40.24 o 
  -8   2   3       14.29       24.36     38.68 o 
  -7   2   3      167.92      136.69     36.68 o 
  -6   2   3     2567.84     2436.78     57.49 o 
  -5   2   3       52.82       21.31     29.95 o 
  -4   2   3     3466.32     3310.44     61.79 o 
  -3   2   3     3008.30     2956.76     52.93 o 
  -2   2   3      167.27      135.14     18.41 o 
  -1   2   3     2220.60     2228.65     41.60 o 
   0   2   3        2.84       -7.43      7.43 o 
   1   2   3      158.31      146.26     10.60 o 
   2   2   3      178.94      213.97     13.34 o 
   3   2   3      731.49      799.84     20.62 o 
   4   2   3      834.75      829.08     37.68 o 
   5   2   3      220.67      221.33     16.65 o 
   6   2   3     4330.72     4313.56     80.13 o 
   7   2   3        0.99       24.72     28.35 o 
   8   2   3     2733.94     2740.80     65.89 o 
   9   2   3       70.28       65.36     24.98 o 
  10   2   3       69.59       65.04     28.69 o 
  11   2   3       39.73       75.29     49.43 o 
  12   2   3       13.52      -12.89     51.21 o 
 -10   3   3       75.67      132.27     51.57 o 
  -9   3   3      186.47      131.42     46.30 o 
  -8   3   3      287.01      270.24     47.65 o 
  -7   3   3       17.48       41.67     34.47 o 
  -6   3   3      139.19      134.87     22.90 o 
  -5   3   3        0.60       21.77     17.41 o 
  -4   3   3      809.97      763.36     32.52 o 
  -3   3   3     2704.77     2689.13     53.02 o 
  -2   3   3     2579.04     2884.62     53.43 o 
  -1   3   3    21386.09    23993.15    327.11 o 
   0   3   3       89.65       80.58     11.11 o 
   1   3   3     4374.38     4538.98     83.30 o 
   2   3   3     2306.54     2375.95    100.79 o 
   3   3   3      824.41      793.16     22.37 o 
   4   3   3      953.84     1022.51     27.09 o 
   5   3   3        5.13      -12.77     12.77 o 
   6   3   3     3199.22     3331.80     66.15 o 
   7   3   3        3.13       34.41     18.71 o 
   8   3   3     2110.85     1971.57     53.41 o 
   9   3   3      282.13      232.51     27.83 o 
  10   3   3      149.72      174.29     44.45 o 
  11   3   3       46.21       64.18     48.58 o 
  12   3   3      164.19      238.83     58.05 o 
 -10   4   3        3.65        0.28     48.86 o 
  -9   4   3       60.02       77.92     46.58 o 
  -8   4   3      141.58      138.04     41.31 o 
  -7   4   3        9.13       27.07     37.40 o 
  -6   4   3      301.47      276.85     25.21 o 
  -5   4   3       41.64       20.80     35.47 o 
  -4   4   3      134.03      104.27     17.73 o 
  -3   4   3        3.35      -26.43     26.43 o 
  -2   4   3      796.33      918.85     38.25 o 
  -1   4   3    11172.09    12707.38    256.99 o 
   0   4   3      674.78      671.37     30.63 o 
   1   4   3    32293.02    36968.98    500.35 o 
   2   4   3      522.46      539.56     51.14 o 
   3   4   3     1071.23      978.73     24.90 o 
   4   4   3      457.09      415.72     18.49 o 
   5   4   3      285.26      324.38     19.55 o 
   6   4   3     1085.05     1095.93     35.12 o 
   7   4   3       49.22       -5.50     18.62 o 
   8   4   3        0.98       10.96     20.65 o 
   9   4   3       56.10       34.99     23.46 o 
  10   4   3      480.23      458.89     35.37 o 
  11   4   3      279.71      250.87     52.21 o 
  12   4   3       26.98       15.53     53.64 o 
  -9   5   3      224.35      164.89     48.79 o 
  -8   5   3      296.58      269.96     49.65 o 
  -7   5   3       70.51      116.10     39.82 o 
  -6   5   3      352.46      342.26     42.88 o 
  -5   5   3       16.96        5.91     19.86 o 
  -4   5   3      812.78      869.89     32.18 o 
  -3   5   3      631.64      675.18     38.32 o 
  -2   5   3       12.24        8.62     19.52 o 
  -1   5   3      318.29      320.71     31.80 o 
   0   5   3       16.56       16.36     13.25 o 
   1   5   3     4349.42     4661.28     79.39 o 
   2   5   3     1266.50     1419.29     27.27 o 
   3   5   3     3324.32     3256.33     69.85 o 
   4   5   3     1223.56     1210.05     32.24 o 
   5   5   3      596.48      625.22     25.66 o 
   6   5   3      608.52      564.10     27.06 o 
   7   5   3       42.02       58.71     20.05 o 
   8   5   3      101.04      128.86     23.52 o 
   9   5   3        4.76       -8.10     23.76 o 
  10   5   3      109.43       34.38     27.86 o 
  11   5   3        0.85      -14.39     46.30 o 
  12   5   3       83.35      136.76     55.34 o 
  -8   6   3      447.66      437.77     54.78 o 
  -7   6   3      377.36      365.83     48.01 o 
  -6   6   3     2807.71     2641.88    103.99 o 
  -5   6   3        0.16       -7.41     20.43 o 
  -4   6   3      288.74      292.40     24.73 o 
  -3   6   3      450.47      554.94     39.25 o 
  -2   6   3      179.79      163.76     26.71 o 
  -1   6   3        3.75        9.69     25.89 o 
   0   6   3        0.31        3.84     14.48 o 
   1   6   3      296.39      293.12     38.50 o 
   2   6   3       50.61       62.17     12.27 o 
   3   6   3      194.14      181.37     14.78 o 
   4   6   3     1289.77     1343.94     36.70 o 
   5   6   3     1230.08     1338.73     38.52 o 
   6   6   3     1960.67     2008.47     51.22 o 
   7   6   3       51.62      115.56     37.00 o 
   8   6   3      184.77      183.88     25.04 o 
   9   6   3        2.95      -14.03     23.74 o 
  10   6   3        5.90      -18.21     26.66 o 
  11   6   3       15.35       43.95     47.94 o 
  -8   7   3        0.39      -42.45     42.45 o 
  -7   7   3        6.62      -21.30     39.82 o 
  -6   7   3      409.80      399.10     49.22 o 
  -5   7   3      107.98      160.16     55.63 o 
  -4   7   3     1601.47     1903.98     52.20 o 
  -3   7   3       19.67       50.79     28.63 o 
  -2   7   3     1008.16     1094.82     37.41 o 
  -1   7   3     2217.68     2286.21    137.15 o 
   0   7   3      234.88      235.57     28.10 o 
   1   7   3      365.37      375.88     22.71 o 
   2   7   3       24.87       32.44     17.46 o 
   3   7   3        3.98       18.16     18.45 o 
   4   7   3      161.58      177.00     20.06 o 
   5   7   3      276.52      283.71     23.59 o 
   6   7   3     1447.84     1499.29     45.58 o 
   7   7   3       36.69       33.53     22.83 o 
   8   7   3      205.64      173.31     31.13 o 
   9   7   3      144.15      129.78     38.11 o 
  10   7   3      505.93      564.63     54.56 o 
  -7   8   3        2.45       12.39     44.59 o 
  -6   8   3       14.10      -12.96     40.17 o 
  -5   8   3        2.04       23.31     25.77 o 
  -4   8   3        1.78       13.93     38.14 o 
  -3   8   3      292.53      323.65     28.29 o 
  -2   8   3      737.36      811.63     34.69 o 
  -1   8   3     1457.41     1523.96     44.31 o 
   0   8   3      197.32      199.40     28.88 o 
   1   8   3     1419.99     1487.44     42.89 o 
   2   8   3       37.00       34.87     19.62 o 
   3   8   3     3192.24     3486.51    110.26 o 
   4   8   3      135.51      118.60     31.98 o 
   5   8   3       14.82       22.72     29.99 o 
   6   8   3       47.31       38.11     30.91 o 
   7   8   3        2.92      -31.27     31.27 o 
   8   8   3        8.96      -28.78     33.34 o 
   9   8   3       11.19       -9.54     38.53 o 
  10   8   3      227.40      194.60     49.08 o 
  -6   9   3      192.02      137.12     49.29 o 
  -5   9   3       22.12       18.17     29.13 o 
  -4   9   3      177.67      205.42     41.88 o 
  -3   9   3        6.43       38.89     35.26 o 
  -2   9   3      682.60      659.79     50.86 o 
  -1   9   3      284.60      297.17     38.11 o 
   0   9   3       66.34       59.69     28.63 o 
   1   9   3      807.71      840.57     54.56 o 
   2   9   3      354.68      392.90     42.59 o 
   3   9   3     1016.58     1063.23     61.97 o 
   4   9   3      262.79      257.42     39.46 o 
   5   9   3      637.20      636.64     51.71 o 
   6   9   3       88.31      111.05     35.97 o 
   7   9   3       30.76       62.18     36.75 o 
   8   9   3      344.22      324.52     47.65 o 
   9   9   3       17.77       35.40     41.31 o 
  10   9   3      119.51       78.85     49.43 o 
  -5  10   3        1.17       79.69     82.73 o 
  -4  10   3      350.95      600.03     57.34 o 
  -3  10   3       29.74       23.08     38.68 o 
  -2  10   3       40.12      -27.28     34.26 o 
  -1  10   3       88.20      104.56     35.40 o 
   0  10   3       11.10       54.13     30.13 o 
   1  10   3        3.77      -23.15     30.13 o 
   2  10   3       59.83       11.54     31.63 o 
   3  10   3     2227.76     2304.04     95.87 o 
   4  10   3     1870.71     1803.52     85.26 o 
   5  10   3      356.11      375.16     48.22 o 
   6  10   3      293.16      319.53     45.94 o 
   7  10   3        2.23      -17.09     36.75 o 
   8  10   3       81.61      117.24     43.52 o 
   9  10   3       61.44       12.61     45.44 o 
  10  10   3       49.61      140.89     53.28 o 
  -4  11   3      282.03      306.64     55.56 o 
  -3  11   3       46.95       51.36     45.66 o 
  -2  11   3       81.95      126.86     43.81 o 
  -1  11   3      269.99      285.41     48.51 o 
   0  11   3      207.43      192.18     41.31 o 
   1  11   3      370.39      392.26     45.23 o 
   2  11   3       55.44       25.07     34.05 o 
   3  11   3      440.90      391.97     47.30 o 
   4  11   3       84.27       29.35     36.75 o 
   5  11   3      485.41      476.66     52.00 o 
   6  11   3      360.51      365.05     50.22 o 
   7  11   3      201.42      290.90     49.36 o 
   8  11   3      385.12      357.85     53.92 o 
   9  11   3        8.54       23.43     49.93 o 
  10  11   3       19.28       80.84     55.27 o 
  -2  12   3      331.77      334.63     56.20 o 
  -1  12   3      225.32      218.03     48.58 o 
   0  12   3       87.23       57.91     42.24 o 
   1  12   3      437.00      450.45     53.07 o 
   2  12   3       25.55       12.25     34.76 o 
   3  12   3       34.10       60.40     39.82 o 
   4  12   3       34.76      -27.92     35.97 o 
   5  12   3        8.43       27.00     39.39 o 
   6  12   3      129.34      174.08     45.73 o 
   7  12   3        7.46       31.34     45.73 o 
   8  12   3       17.17       20.73     49.01 o 
   1  13   3      290.80      231.14     50.22 o 
   2  13   3        1.81       24.36     41.24 o 
   3  13   3      233.71      281.21     48.58 o 
   4  13   3       98.94       49.43     44.45 o 
   5  13   3      106.42       86.76     45.94 o 
   6  13   3       21.47       -4.13     45.23 o 
  -5 -12   4       39.95       57.07     44.34 o 
  -4 -12   4      199.50      265.92     64.00 o 
  -3 -12   4        1.15        5.44     34.87 o 
  -2 -12   4      208.07      205.20     37.10 o 
  -1 -12   4        7.27       32.27     41.10 o 
   0 -12   4       73.12       28.14     42.17 o 
   1 -12   4        6.74        1.28     27.15 o 
  -7 -11   4        1.09        1.57     55.13 o 
  -6 -11   4        3.20       26.62     35.08 o 
  -5 -11   4       84.01       57.10     33.68 o 
  -4 -11   4      215.99      257.79     36.10 o 
  -3 -11   4        9.39       18.02     31.80 o 
  -2 -11   4      648.19      625.74     42.74 o 
  -1 -11   4       10.60       43.16     35.19 o 
   0 -11   4      563.06      556.23     54.42 o 
   1 -11   4       97.03      111.33     39.39 o 
   2 -11   4        0.33       37.47     34.76 o 
   3 -11   4       17.33       15.74     37.11 o 
   4 -11   4        0.59       69.73     39.60 o 
  -8 -10   4       18.98       35.76     57.34 o 
  -7 -10   4       66.00       74.79     52.21 o 
  -6 -10   4       15.07       33.21     30.26 o 
  -5 -10   4       21.63       41.27     28.52 o 
  -4 -10   4      279.51      244.58     32.34 o 
  -3 -10   4       10.71       31.11     27.17 o 
  -2 -10   4       53.05       72.44     43.02 o 
  -1 -10   4      220.15      191.40     29.05 o 
   0 -10   4     1554.57     1363.89     73.65 o 
   1 -10   4      639.97      692.56     56.91 o 
   2 -10   4      352.88      333.85     41.67 o 
   3 -10   4      126.68      159.62     37.32 o 
   4 -10   4       12.58       69.38     34.90 o 
   5 -10   4      125.97      123.80     45.23 o 
  -9  -9   4      132.54      106.27     60.19 o 
  -8  -9   4        0.52        6.34     54.63 o 
  -7  -9   4      682.86      573.25     63.96 o 
  -6  -9   4      193.01      120.67     73.94 o 
  -5  -9   4       65.56       32.77     25.36 o 
  -4  -9   4       84.00       73.50     25.00 o 
  -3  -9   4       35.86       31.65     23.62 o 
  -2  -9   4      137.39      132.98     25.88 o 
  -1  -9   4       26.48       26.40     23.20 o 
   0  -9   4       48.54       42.28     58.94 o 
   1  -9   4       15.25       -6.27     29.99 o 
   2  -9   4        3.70        0.07     30.13 o 
   3  -9   4      163.37      210.48     36.75 o 
   4  -9   4        0.27       37.47     33.12 o 
   5  -9   4      284.38      272.38     44.16 o 
   6  -9   4      133.58       75.15     43.02 o 
 -10  -8   4       43.87      -20.87     61.40 o 
  -9  -8   4       56.29       67.95     58.34 o 
  -8  -8   4        8.41      -41.03     51.21 o 
  -7  -8   4      677.05      723.04     66.39 o 
  -6  -8   4      191.07      198.30     29.66 o 
  -5  -8   4      726.78      685.53     36.28 o 
  -4  -8   4       78.56       83.76     22.50 o 
  -3  -8   4       62.84       79.66     22.39 o 
  -2  -8   4      865.26      937.27     69.48 o 
  -1  -8   4        1.28      -19.71     20.78 o 
   0  -8   4      226.26      241.47     25.44 o 
   1  -8   4     1046.46     1082.25     59.05 o 
   2  -8   4      244.22      260.46     25.31 o 
   3  -8   4      115.30      151.15     32.77 o 
   4  -8   4       16.63       21.72     29.92 o 
   5  -8   4     1097.36     1055.90     64.11 o 
   6  -8   4        0.30       -6.20     36.90 o 
   7  -8   4      141.69      127.21     44.95 o 
   8  -8   4       10.23      -34.69     48.22 o 
 -10  -7   4       12.11      -59.48     59.48 o 
  -9  -7   4       10.42       18.95     53.71 o 
  -8  -7   4        0.09       26.35     48.93 o 
  -7  -7   4       88.31       81.41     46.23 o 
  -6  -7   4      103.25      174.72     69.56 o 
  -5  -7   4       64.47       77.42     23.64 o 
  -4  -7   4      480.47      507.41     30.02 o 
  -3  -7   4      536.45      511.67     29.57 o 
  -2  -7   4     2319.39     2319.72     59.09 o 
  -1  -7   4       42.99       31.22     25.50 o 
   0  -7   4     1228.29     1236.38     42.68 o 
   1  -7   4      166.15      201.01     30.91 o 
   2  -7   4       21.33        3.28     17.94 o 
   3  -7   4        3.93       20.09     27.14 o 
   4  -7   4       80.59       45.23     27.49 o 
   5  -7   4      539.54      495.68     45.52 o 
   6  -7   4        0.46      -26.92     33.12 o 
   7  -7   4       69.92       67.53     39.82 o 
   8  -7   4      133.34      134.27     46.01 o 
 -10  -6   4        7.18        5.06     57.77 o 
  -9  -6   4      100.88      116.96     57.05 o 
  -8  -6   4        5.60      -44.80     44.80 o 
  -7  -6   4       18.78      -16.81     39.60 o 
  -6  -6   4        8.89      -14.78     22.65 o 
  -5  -6   4       78.66       84.73     21.57 o 
  -4  -6   4      460.63      484.46     45.66 o 
  -3  -6   4       76.15       66.77     18.00 o 
  -2  -6   4     1462.43     1379.76     41.65 o 
  -1  -6   4        3.83       15.28     40.00 o 
   0  -6   4     1846.24     1756.32     47.62 o 
   1  -6   4      300.18      336.93     23.88 o 
   2  -6   4     1630.23     1769.26     66.24 o 
   3  -6   4      946.66      888.01     47.79 o 
   4  -6   4      270.12      197.02     31.98 o 
   5  -6   4       27.37       26.57     28.99 o 
   6  -6   4        0.19      -29.20     29.20 o 
   7  -6   4      411.93      426.16     47.15 o 
   8  -6   4        3.37      -23.08     39.67 o 
   9  -6   4       87.50       46.30     47.44 o 
 -11  -5   4       40.92       40.17     60.33 o 
 -10  -5   4       68.81      119.38     58.05 o 
  -9  -5   4      498.96      548.39     63.68 o 
  -8  -5   4        0.04       13.75     43.02 o 
  -7  -5   4      384.16      482.65     52.78 o 
  -6  -5   4       54.11      -16.60     35.19 o 
  -5  -5   4      244.70      223.36     22.13 o 
  -4  -5   4       23.15       20.80     17.36 o 
  -3  -5   4      252.97      248.78     20.08 o 
  -2  -5   4     1165.74     1225.11     42.42 o 
  -1  -5   4       20.14       11.41     14.66 o 
   0  -5   4      441.50      416.42     58.19 o 
   1  -5   4      718.61      706.45     28.43 o 
   2  -5   4     2996.96     3060.21     86.69 o 
   3  -5   4     6164.86     5856.37    142.60 o 
   4  -5   4      554.29      488.92     38.75 o 
   5  -5   4     1888.31     1646.81     68.09 o 
   6  -5   4        1.90      -29.13     29.13 o 
   7  -5   4      136.73      117.74     35.76 o 
   8  -5   4      159.00       98.72     40.24 o 
   9  -5   4       22.90       36.97     44.16 o 
  10  -5   4       21.20        6.74     37.97 o 
 -11  -4   4        8.48       53.07     59.90 o 
 -10  -4   4       32.10       21.44     52.99 o 
  -9  -4   4      287.97      276.30     56.91 o 
  -8  -4   4      160.64      195.52     45.09 o 
  -7  -4   4     1137.16     1200.63     70.09 o 
  -6  -4   4      546.18      573.89     50.22 o 
  -5  -4   4     1019.06      944.19     33.00 o 
  -4  -4   4      480.07      444.60     35.29 o 
  -3  -4   4      162.51      149.31     20.55 o 
  -2  -4   4     1211.45     1287.77     41.46 o 
  -1  -4   4       81.69       93.71     14.18 o 
   0  -4   4      718.91      636.95     24.09 o 
   1  -4   4       71.71       50.29     21.34 o 
   2  -4   4     1250.31     1202.20     46.51 o 
   3  -4   4     2834.77     2635.54     77.43 o 
   4  -4   4      992.33     1038.02     48.79 o 
   5  -4   4     6808.19     6396.36    158.34 o 
   6  -4   4        1.44       -0.07     27.57 o 
   7  -4   4      111.94       93.17     33.90 o 
   8  -4   4       40.40       22.51     35.83 o 
   9  -4   4      259.56      195.85     32.63 o 
  10  -4   4        0.44       -1.87     32.32 o 
  11  -4   4        0.13       -5.27     47.37 o 
 -11  -3   4        1.99       48.58     57.70 o 
 -10  -3   4        2.99       16.38     52.35 o 
  -9  -3   4       67.44      109.76     48.93 o 
  -8  -3   4        1.16        6.27     38.89 o 
  -7  -3   4      424.64      392.19     47.87 o 
  -6  -3   4        6.62      -28.28     32.48 o 
  -5  -3   4     4030.43     3832.14     99.76 o 
  -4  -3   4     1352.60     1257.32     33.65 o 
  -3  -3   4     1371.11     1311.06     47.79 o 
  -2  -3   4        9.14      -11.38     21.51 o 
  -1  -3   4      470.65      441.84     13.33 o 
   0  -3   4      171.43      216.91     39.43 o 
   1  -3   4        0.94      -21.62     21.62 o 
   2  -3   4      833.94      854.82     35.40 o 
   3  -3   4      211.05      261.13     25.07 o 
   4  -3   4      621.14      615.35     36.11 o 
   6  -3   4       19.92       24.65     29.99 o 
   7  -3   4     1175.65     1154.26     63.04 o 
   8  -3   4       89.76       89.68     39.53 o 
   9  -3   4      337.76      345.26     35.03 o 
  10  -3   4      191.81      166.85     35.19 o 
  11  -3   4       41.81       37.97     51.50 o 
 -11  -2   4      105.69       65.25     59.05 o 
 -10  -2   4       43.80       50.93     52.85 o 
  -9  -2   4       82.59       37.04     45.87 o 
  -8  -2   4       95.94       25.93     38.82 o 
  -7  -2   4        0.71      -34.05     34.05 o 
  -6  -2   4      258.89      221.88     36.90 o 
  -5  -2   4      768.20      707.78     23.72 o 
  -4  -2   4    14206.09    13533.57    195.29 o 
  -3  -2   4     6226.04     6289.71     97.91 o 
  -2  -2   4    15689.74    15656.85    219.60 o 
  -1  -2   4       56.21       49.89      7.65 o 
   0  -2   4      262.36      207.35      9.53 o 
   1  -2   4      788.40      868.28     23.59 o 
   2  -2   4     3984.90     3828.77     91.10 o 
   3  -2   4      725.59      589.35     31.34 o 
   4  -2   4      308.37      331.93     28.99 o 
   5  -2   4      416.12      437.77     36.18 o 
   6  -2   4        4.94        8.55     28.49 o 
   7  -2   4      765.33      853.61     55.70 o 
   8  -2   4      208.88      276.80     45.23 o 
   9  -2   4       89.32      132.53     29.69 o 
  10  -2   4      187.71      237.56     36.34 o 
  11  -2   4       19.71       14.44     56.88 o 
 -11  -1   4       42.32       68.17     57.84 o 
 -10  -1   4      101.49      120.95     52.28 o 
  -9  -1   4      260.34      277.37     53.42 o 
  -8  -1   4       18.22      -16.60     37.75 o 
  -7  -1   4       51.62       70.16     37.68 o 
  -6  -1   4        8.46        7.84     31.20 o 
  -5  -1   4        0.54       -0.93     25.57 o 
  -4  -1   4      177.91      174.23     28.49 o 
  -3  -1   4     4699.25     4805.03    123.51 o 
  -2  -1   4     1097.87      913.30     40.46 o 
  -1  -1   4        7.74        8.81      7.56 o 
   0  -1   4     4774.54     4399.83     55.81 o 
   1  -1   4      369.48      311.37     11.58 o 
   2  -1   4      101.68       88.89     17.09 o 
   3  -1   4     3104.89     2884.77     78.00 o 
   4  -1   4      311.95      339.05     29.92 o 
   5  -1   4      238.41      260.20     32.20 o 
   6  -1   4       16.19       14.39     30.56 o 
   7  -1   4       36.55        0.71     34.19 o 
   8  -1   4       81.83       81.80     27.32 o 
   9  -1   4       72.87       75.42     28.68 o 
  10  -1   4      156.49      200.96     34.70 o 
  11  -1   4       11.25      -14.69     35.55 o 
  12  -1   4       43.79       31.41     55.06 o 
 -11   0   4       42.15       29.06     58.05 o 
 -10   0   4      304.67      387.56     59.83 o 
  -9   0   4      259.56      352.44     53.92 o 
  -8   0   4      122.97      121.52     42.24 o 
  -7   0   4      216.28      253.01     40.60 o 
  -6   0   4       99.08      101.43     31.91 o 
  -5   0   4     1424.06     1176.13     57.55 o 
  -4   0   4      138.53      138.68     26.07 o 
  -3   0   4       20.77       58.34     21.65 o 
  -2   0   4       25.34       40.17     18.38 o 
  -1   0   4       92.84       93.74     17.52 o 
   0   0   4     7517.73     7999.07     99.85 o 
   1   0   4      402.89      418.92     12.47 o 
   2   0   4    67211.54    63896.71    851.83 o 
   3   0   4     5333.64     5244.44    123.15 o 
   4   0   4      354.47      425.59     32.41 o 
   5   0   4     4006.60     4343.11    116.03 o 
   6   0   4       85.61      132.27     32.05 o 
   7   0   4      284.45      329.08     28.07 o 
   8   0   4        4.27        8.38     23.37 o 
   9   0   4       43.53       63.04     27.35 o 
  10   0   4        4.34        6.27     29.59 o 
  11   0   4        0.96       -0.84     45.12 o 
  12   0   4       42.14       65.46     54.49 o 
 -10   1   4       29.98       75.65     49.43 o 
  -9   1   4       21.81        8.05     41.31 o 
  -8   1   4        0.75       36.18     40.81 o 
  -7   1   4      418.63      481.79     49.01 o 
  -6   1   4        0.15      -23.22     29.49 o 
  -5   1   4     6135.55     5535.81    185.23 o 
  -4   1   4     1498.92     1481.17     84.62 o 
  -3   1   4        4.03        0.93     16.56 o 
  -2   1   4      858.76      793.90     17.90 o 
  -1   1   4       31.26       30.69      7.33 o 
   0   1   4     3617.55     3581.56     46.38 o 
   1   1   4      222.55      223.86     14.35 o 
   2   1   4      407.00      420.85     24.97 o 
   3   1   4        6.84       45.09     19.45 o 
   4   1   4      687.74      634.29     36.04 o 
   5   1   4     3923.92     3907.05    106.49 o 
   6   1   4       37.41       83.93     45.80 o 
   7   1   4     6570.69     6872.70    122.01 o 
   8   1   4      419.51      497.65     31.78 o 
   9   1   4      124.77      162.00     27.67 o 
  10   1   4        1.67       12.63     27.81 o 
  11   1   4        0.17      -13.92     32.31 o 
  12   1   4       58.31       40.24     56.91 o 
 -10   2   4        3.43      -47.30     47.30 o 
  -9   2   4       16.37       76.57     45.87 o 
  -8   2   4        3.24      -21.30     38.89 o 
  -7   2   4        3.63       45.23     34.33 o 
  -6   2   4       23.55       -3.85     32.84 o 
  -5   2   4     4091.47     3917.78     73.45 o 
  -4   2   4     1382.65     1460.91     41.81 o 
  -3   2   4     5890.85     5788.75     90.77 o 
  -2   2   4      806.72      704.03     49.79 o 
  -1   2   4      171.42      151.09     10.70 o 
   0   2   4     9360.16     9667.86    125.55 o 
   1   2   4      211.02      219.00     12.56 o 
   2   2   4      388.40      442.49     22.76 o 
   3   2   4        9.17       -7.37      8.44 o 
   4   2   4       76.83       90.99     14.28 o 
   5   2   4      508.75      491.53     36.72 o 
   6   2   4      380.78      384.67     23.15 o 
   7   2   4     6071.57     6017.34    108.20 o 
   8   2   4      216.44      210.53     25.45 o 
   9   2   4      487.77      459.16     31.99 o 
  10   2   4        5.46       36.37     47.12 o 
  11   2   4       72.91       91.02     32.65 o 
  12   2   4       21.67      -12.25     53.56 o 
 -10   3   4       47.97      118.31     51.07 o 
  -9   3   4      298.70      287.41     51.28 o 
  -8   3   4       85.64       48.72     41.31 o 
  -7   3   4        0.64      -19.59     33.76 o 
  -6   3   4       93.49       97.16     35.40 o 
  -5   3   4     1274.87     1270.92     41.88 o 
  -4   3   4      472.77      474.83     22.20 o 
  -3   3   4      752.69      666.72     23.67 o 
  -2   3   4     2705.22     2758.16     51.67 o 
  -1   3   4     3073.21     3144.62     64.74 o 
   0   3   4    11808.63    12397.59    143.88 o 
   1   3   4      473.94      474.52     18.08 o 
   2   3   4     6729.49     6554.48    192.28 o 
   3   3   4      355.99      341.77     19.03 o 
   4   3   4      875.61      932.81     25.50 o 
   5   3   4      771.61      833.12     26.61 o 
   6   3   4      118.36      105.29     22.76 o 
   7   3   4     2460.24     2367.93     70.80 o 
   8   3   4      124.71      131.01     22.79 o 
   9   3   4      554.02      543.99     76.39 o 
  10   3   4     1432.60     1340.29     50.59 o 
  11   3   4       54.37       79.51     73.15 o 
  12   3   4      296.16      298.45     61.26 o 
  13   3   4       43.39       88.75     63.04 o 
  -9   4   4      210.62      137.69     49.29 o 
  -8   4   4        1.98       -3.42     40.81 o 
  -7   4   4      647.03      631.66     55.06 o 
  -6   4   4        4.57      -30.98     30.98 o 
  -5   4   4     2645.08     2490.11     57.15 o 
  -4   4   4        5.58       -2.53     15.53 o 
  -3   4   4        1.87       21.54     35.83 o 
  -2   4   4      711.48      800.65     30.20 o 
  -1   4   4        2.29       -2.69     10.58 o 
   0   4   4    16916.65    19277.36    270.53 o 
   1   4   4      971.21      993.03     28.10 o 
   2   4   4    11428.83    11718.67    215.89 o 
   3   4   4      594.85      545.97     23.87 o 
   4   4   4        7.77       16.34     11.02 o 
   5   4   4       75.64       89.33     15.49 o 
   6   4   4      285.47      340.01     24.86 o 
   7   4   4       77.37       46.00     46.58 o 
   8   4   4       26.41       -1.84     33.90 o 
   9   4   4       28.33       21.32     23.07 o 
  10   4   4      325.29      270.92     31.43 o 
  11   4   4       91.62       72.88     51.71 o 
  12   4   4       98.36      182.70     55.06 o 
  13   4   4       12.52      -10.26     60.90 o 
  -9   5   4      107.35       88.54     48.93 o 
  -8   5   4      284.17      178.57     47.22 o 
  -7   5   4      178.06      229.29     44.45 o 
  -6   5   4        9.27       29.13     36.68 o 
  -5   5   4      112.16      117.60     21.41 o 
  -4   5   4       12.68       -5.07     20.66 o 
  -3   5   4      713.84      765.73     29.98 o 
  -2   5   4        2.44        3.02     15.20 o 
  -1   5   4      866.29      906.58     53.64 o 
   0   5   4     1408.01     1734.30     84.66 o 
   1   5   4      317.09      383.27     19.95 o 
   2   5   4     5895.05     6218.85    102.43 o 
   3   5   4     1358.95     1290.76     25.92 o 
   4   5   4      398.69      331.32     17.49 o 
   5   5   4     2051.98     2115.65     58.12 o 
   6   5   4      482.94      476.77     25.10 o 
   7   5   4     1075.82     1075.45     37.99 o 
   8   5   4       88.55       88.74     26.35 o 
   9   5   4       24.69       30.82     24.80 o 
  10   5   4      128.46      113.51     30.00 o 
  11   5   4      106.71       97.79     33.16 o 
  12   5   4        0.38       32.84     54.49 o 
  -8   6   4        0.64      -40.89     40.89 o 
  -7   6   4      989.85      902.54     65.89 o 
  -6   6   4      136.47      119.45     39.10 o 
  -5   6   4     1368.47     1397.83     63.71 o 
  -4   6   4      563.77      578.42     31.06 o 
  -3   6   4      985.32     1020.43     59.05 o 
  -2   6   4      576.94      590.23     27.60 o 
  -1   6   4      378.02      379.61     22.95 o 
   0   6   4      647.45      674.74     26.94 o 
   1   6   4       90.52      105.21     16.48 o 
   2   6   4      587.64      601.45     27.35 o 
   3   6   4      321.00      321.24     21.76 o 
   4   6   4      411.15      392.59     20.65 o 
   5   6   4      747.87      750.77     53.53 o 
   6   6   4      332.38      335.16     23.63 o 
   7   6   4     3105.39     3038.21     67.92 o 
   8   6   4        0.11       34.28     23.18 o 
   9   6   4      107.06      102.81     26.06 o 
  10   6   4      113.39       75.29     38.04 o 
  11   6   4        9.50       30.63     43.31 o 
  -7   7   4       34.95       69.02     42.88 o 
  -6   7   4        0.99       70.37     38.04 o 
  -5   7   4      288.74      305.50     44.23 o 
  -4   7   4        3.25      -21.63     21.63 o 
  -3   7   4      155.61      145.29     24.88 o 
  -2   7   4      443.98      430.23     27.32 o 
  -1   7   4     1021.30      972.35     34.86 o 
   0   7   4     4401.27     4656.16     86.66 o 
   1   7   4       25.11       46.90     17.55 o 
   2   7   4     1066.09     1092.85     36.38 o 
   3   7   4      657.41      684.84     30.92 o 
   4   7   4        3.48       -2.56     24.22 o 
   5   7   4      282.31      258.49     34.19 o 
   6   7   4      313.00      359.28     39.39 o 
   7   7   4      805.15      815.71     52.99 o 
   8   7   4        8.08       50.64     31.98 o 
   9   7   4      159.81      136.19     36.90 o 
  10   7   4       69.93       73.65     40.17 o 
  11   7   4      213.88      296.10     49.65 o 
  -7   8   4        0.72      -20.51     45.16 o 
  -6   8   4        2.22       26.92     42.52 o 
  -5   8   4        5.00      -19.02     37.18 o 
  -4   8   4        0.73      -13.33     19.98 o 
  -3   8   4       27.74       15.44     23.16 o 
  -2   8   4      419.88      408.45     28.66 o 
  -1   8   4     1367.64     1350.60     55.34 o 
   0   8   4     2660.13     2778.12     63.30 o 
   1   8   4        4.62       24.93     28.49 o 
   2   8   4     2511.29     2516.67     84.66 o 
   3   8   4       21.76       82.20     39.78 o 
   4   8   4      914.50      920.14     55.27 o 
   5   8   4      787.66      775.40     52.92 o 
   6   8   4        0.10       17.24     30.63 o 
   7   8   4       40.17      -30.20     30.20 o 
   8   8   4        3.42       17.59     35.12 o 
   9   8   4      158.47      152.50     42.24 o 
  10   8   4       69.04       93.52     44.52 o 
  11   8   4      188.12      199.58     52.78 o 
  -6   9   4        7.65      -20.66     48.29 o 
  -5   9   4      219.06      196.73     47.87 o 
  -4   9   4       18.83       29.29     28.77 o 
  -3   9   4      193.65      170.81     39.25 o 
  -2   9   4       14.12       23.72     33.41 o 
  -1   9   4      301.31      316.83     39.10 o 
   0   9   4      462.79      486.28     42.88 o 
   1   9   4       29.35       20.23     29.20 o 
   2   9   4     2167.14     2317.93     90.89 o 
   3   9   4     1505.34     1494.74     72.58 o 
   4   9   4      750.23      766.42     55.42 o 
   5   9   4      296.10      318.68     41.74 o 
   6   9   4      131.91      104.35     36.90 o 
   7   9   4      733.32      766.57     58.41 o 
   8   9   4        0.02        9.54     37.25 o 
   9   9   4      428.23      374.45     52.00 o 
  10   9   4       10.03       -5.77     46.01 o 
  11   9   4       90.52       94.73     52.57 o 
  -4  10   4       21.42      198.02     49.79 o 
  -3  10   4      348.75      431.50     51.57 o 
  -2  10   4      183.57      159.55     40.39 o 
  -1  10   4        0.29       21.72     32.34 o 
   0  10   4       13.18       35.47     30.41 o 
   1  10   4        6.33       32.55     31.55 o 
   2  10   4      592.70      562.99     49.01 o 
   3  10   4       21.54       49.15     32.91 o 
   4  10   4     2729.67     2542.09    102.64 o 
   5  10   4      349.33      429.08     49.43 o 
   6  10   4      133.65      147.02     38.68 o 
   7  10   4       15.95       23.36     37.40 o 
   8  10   4        4.56        4.27     40.10 o 
   9  10   4        7.85       -5.27     44.87 o 
  10  10   4       40.27        7.12     48.58 o 
  11  10   4        0.15       42.59     55.91 o 
  -3  11   4      390.25      452.23     57.20 o 
  -2  11   4      118.76       57.13     42.74 o 
  -1  11   4      115.26      184.84     42.95 o 
   0  11   4     1264.16     1219.37     72.37 o 
   1  11   4       64.30       59.40     33.41 o 
   2  11   4      201.42      176.79     39.53 o 
   3  11   4      164.82      146.80     37.32 o 
   4  11   4      493.43      504.30     52.85 o 
   5  11   4      519.85      473.17     52.00 o 
   6  11   4        6.59       14.10     37.75 o 
   7  11   4      439.50      453.80     55.13 o 
   8  11   4        4.59       19.37     43.66 o 
   9  11   4      315.37      281.28     54.28 o 
  10  11   4        3.95       19.73     52.42 o 
  -2  12   4       58.25       66.81     49.93 o 
  -1  12   4      263.02      271.74     52.57 o 
   0  12   4      297.35      380.79     52.78 o 
   1  12   4       24.78       63.68     37.47 o 
   2  12   4      537.53      588.85     56.63 o 
   3  12   4       19.93       -4.27     36.26 o 
   4  12   4        6.30       13.32     36.11 o 
   5  12   4       16.79       31.06     39.46 o 
   6  12   4       18.32      -22.15     40.32 o 
   7  12   4        7.44       16.45     43.59 o 
   8  12   4        0.60      -30.77     47.30 o 
   1  13   4        6.66      -27.00     43.95 o 
   2  13   4      296.49      271.67     50.00 o 
   3  13   4        5.67      -28.49     40.10 o 
   4  13   4      184.12      146.95     45.02 o 
   5  13   4       53.66       -1.14     41.74 o 
   6  13   4       35.99       86.54     48.44 o 
  -4 -12   5       18.10       77.54     65.78 o 
  -3 -12   5      364.17      429.90     86.65 o 
  -2 -12   5        9.46       81.91     35.53 o 
  -1 -12   5       97.99      217.46     48.58 o 
   0 -12   5       18.52       48.51     42.67 o 
  -6 -11   5        7.53      138.26     60.83 o 
  -5 -11   5        4.89        5.49     35.39 o 
  -4 -11   5       45.16       58.42     34.49 o 
  -3 -11   5      367.58      368.29     38.97 o 
  -2 -11   5        5.00       -9.45     39.28 o 
  -1 -11   5      416.19      407.83     39.31 o 
   0 -11   5      208.97      230.35     45.23 o 
   1 -11   5      184.31      224.44     41.03 o 
   2 -11   5       28.97       35.26     36.11 o 
   3 -11   5        4.36       10.68     36.75 o 
  -7 -10   5       94.80       33.41     54.92 o 
  -6 -10   5       33.51       14.10     47.94 o 
  -5 -10   5        0.16       10.23     29.99 o 
  -4 -10   5        9.54       23.11     38.57 o 
  -3 -10   5      237.31      200.75     35.26 o 
  -2 -10   5        0.31       13.46     27.43 o 
  -1 -10   5       36.73       48.64     28.09 o 
   0 -10   5      150.35      151.58     38.68 o 
   1 -10   5      289.12      293.38     30.18 o 
   2 -10   5      577.14      533.65     49.01 o 
   3 -10   5       13.54       -8.41     33.55 o 
   4 -10   5       83.24      107.27     38.89 o 
   5 -10   5       14.94       59.12     42.52 o 
  -8  -9   5      329.50      288.69     64.25 o 
  -7  -9   5        4.13       34.83     49.43 o 
  -6  -9   5      436.47      417.62     56.63 o 
  -5  -9   5      110.88      138.06     28.08 o 
  -4  -9   5        5.25      -25.19     25.19 o 
  -3  -9   5       74.57       46.86     25.62 o 
  -2  -9   5        0.04        9.05     23.25 o 
  -1  -9   5      468.90      475.05     39.96 o 
   0  -9   5        7.26        6.17     23.74 o 
   1  -9   5       53.09       54.63     33.69 o 
   2  -9   5       64.53      109.19     32.41 o 
   3  -9   5       97.31       92.74     34.62 o 
   4  -9   5      240.42      227.43     38.82 o 
   5  -9   5        3.03        8.90     36.68 o 
   6  -9   5      207.27      156.70     45.66 o 
  -9  -8   5        0.46      -15.67     60.69 o 
  -8  -8   5      120.62      129.78     55.56 o 
  -7  -8   5      125.99      244.60     52.42 o 
  -6  -8   5      554.67      568.12     60.83 o 
  -5  -8   5      358.98      295.26     29.58 o 
  -4  -8   5       48.88       48.04     23.07 o 
  -3  -8   5      249.20      280.89     28.08 o 
  -2  -8   5        0.70       39.90     22.97 o 
  -1  -8   5     1552.87     1595.11     52.05 o 
   0  -8   5        1.41       -8.02     21.06 o 
   1  -8   5      162.96      183.34     32.69 o 
   2  -8   5      111.37      110.33     30.49 o 
   3  -8   5       59.57       13.75     28.71 o 
   4  -8   5      212.51      300.30     39.67 o 
   5  -8   5       19.69       -4.56     34.47 o 
   6  -8   5      491.35      498.18     51.78 o 
   7  -8   5        2.92       -4.91     41.81 o 
 -10  -7   5       14.77      -24.29     61.68 o 
  -9  -7   5        2.81      -20.87     54.35 o 
  -8  -7   5        5.43       -0.50     53.42 o 
  -7  -7   5       24.64       -3.21     45.09 o 
  -6  -7   5      363.93      293.46     50.93 o 
  -5  -7   5       69.78       74.02     23.21 o 
  -4  -7   5       38.48       51.78     21.36 o 
  -3  -7   5     1256.00     1263.81     45.48 o 
  -2  -7   5       35.80       74.61     33.09 o 
  -1  -7   5     2241.67     2250.71     59.37 o 
   0  -7   5      237.12      223.66     24.82 o 
   1  -7   5     1233.86     1174.78     43.22 o 
   2  -7   5       78.33       98.44     29.06 o 
   3  -7   5      340.91      292.18     35.19 o 
   4  -7   5       89.10       86.54     30.63 o 
   5  -7   5       20.96       50.93     32.77 o 
   6  -7   5      309.66      264.83     42.10 o 
   7  -7   5      112.05      121.37     40.32 o 
   8  -7   5      314.57      305.00     50.86 o 
 -10  -6   5      114.32       37.40     60.54 o 
  -9  -6   5        0.86       57.55     55.49 o 
  -8  -6   5      295.69      297.24     57.05 o 
  -7  -6   5        0.09      -42.45     42.45 o 
  -6  -6   5       47.46       32.12     38.75 o 
  -5  -6   5       10.62       -0.92     20.13 o 
  -4  -6   5       58.92       44.86     18.82 o 
  -3  -6   5      555.76      537.74     28.48 o 
  -2  -6   5       12.50        4.81     18.22 o 
  -1  -6   5     3195.56     3304.60     71.45 o 
   0  -6   5      251.48      248.52     22.79 o 
   1  -6   5     1819.44     1705.49     48.48 o 
   2  -6   5      699.99      703.88     42.67 o 
   3  -6   5      268.79      286.06     32.55 o 
   4  -6   5      519.16      465.41     40.10 o 
   5  -6   5        2.05      -21.15     28.21 o 
   6  -6   5       70.77       30.27     33.55 o 
   7  -6   5       12.37       15.03     34.83 o 
   8  -6   5        0.55       35.61     41.03 o 
   9  -6   5       29.95       28.63     47.72 o 
 -10  -5   5       94.98      124.44     56.41 o 
  -9  -5   5      155.01      192.96     53.56 o 
  -8  -5   5     1477.67     1472.02     86.90 o 
  -7  -5   5      130.78      173.80     48.65 o 
  -6  -5   5       42.62       -0.36     37.25 o 
  -5  -5   5      142.46      151.08     22.48 o 
  -4  -5   5       64.88       20.79     25.75 o 
  -3  -5   5      767.25      755.28     29.89 o 
  -2  -5   5      110.23      109.87     17.20 o 
  -1  -5   5       21.12       36.20     15.63 o 
   0  -5   5       89.69       52.81     17.17 o 
   1  -5   5      986.12      962.80     33.50 o 
   2  -5   5     2026.76     1949.89     66.67 o 
   3  -5   5     2768.38     2626.42     82.27 o 
   4  -5   5     3752.75     3440.50    103.14 o 
   5  -5   5        0.25       12.47     28.28 o 
   6  -5   5      111.90       96.59     31.27 o 
   7  -5   5       12.96      -25.57     31.06 o 
   8  -5   5       32.92       58.91     38.89 o 
   9  -5   5       70.07        1.28     44.23 o 
  10  -5   5       19.44       29.29     33.66 o 
 -10  -4   5       15.26      -44.73     51.36 o 
  -9  -4   5       11.96       41.03     48.08 o 
  -8  -4   5      546.25      625.39     61.04 o 
  -7  -4   5        4.06        6.34     39.10 o 
  -6  -4   5     4847.31     4683.44    146.38 o 
  -5  -4   5      687.41      642.48     53.07 o 
  -4  -4   5        6.33        5.40     36.01 o 
  -3  -4   5     1022.23     1041.06     41.42 o 
  -2  -4   5       35.47       28.05     14.39 o 
  -1  -4   5       53.45       42.67      9.89 o 
   0  -4   5       45.84       42.50     29.88 o 
   1  -4   5      138.89      127.23     16.28 o 
   2  -4   5      438.20      397.52     25.82 o 
   3  -4   5      545.52      453.30     33.34 o 
   4  -4   5     3420.73     3212.42     95.16 o 
   5  -4   5       27.15       12.96     27.21 o 
   6  -4   5     1239.01     1242.30     62.04 o 
   7  -4   5        2.82      -21.94     32.34 o 
   8  -4   5       10.90       41.03     37.25 o 
   9  -4   5       18.31       34.26     44.02 o 
  10  -4   5       14.96        2.71     32.20 o 
  11  -4   5        6.11      -36.91     65.00 o 
 -11  -3   5        0.16      -26.00     57.77 o 
 -10  -3   5        0.36        9.26     55.56 o 
  -9  -3   5        0.36       86.76     49.72 o 
  -8  -3   5      158.02      186.90     46.73 o 
  -7  -3   5       89.96      120.52     40.32 o 
  -6  -3   5      573.91      545.33     50.36 o 
  -5  -3   5      901.28      918.21     57.91 o 
  -4  -3   5     5870.95     5686.94    135.80 o 
  -3  -3   5     1818.36     1814.28     82.63 o 
  -2  -3   5     2803.92     3028.63     57.62 o 
  -1  -3   5     1367.05     1219.77     27.91 o 
   0  -3   5       29.32       20.66      8.95 o 
   1  -3   5       42.31       49.29     12.44 o 
   2  -3   5      761.91      788.11     27.16 o 
   3  -3   5      408.07      444.75     30.63 o 
   4  -3   5      780.17      805.74     42.45 o 
   5  -3   5      432.55      458.79     37.89 o 
   6  -3   5     1538.70     1399.93     65.17 o 
   7  -3   5      173.71      191.61     37.75 o 
   8  -3   5       84.25       85.90     39.03 o 
   9  -3   5      130.92      148.37     45.37 o 
  10  -3   5      161.54      168.85     35.76 o 
  11  -3   5       58.74       90.08     37.88 o 
 -11  -2   5        4.25      -26.50     57.05 o 
 -10  -2   5      218.77      216.75     56.34 o 
  -9  -2   5        1.16      -41.74     45.44 o 
  -8  -2   5      119.25       69.80     42.17 o 
  -7  -2   5       57.20       34.55     36.61 o 
  -6  -2   5      153.09      163.61     36.33 o 
  -5  -2   5      237.74      257.49     37.54 o 
  -4  -2   5        5.31        0.36     25.22 o 
  -3  -2   5     6577.27     6774.60    104.99 o 
  -2  -2   5      124.64      115.61     12.48 o 
  -1  -2   5      804.41      738.21     22.78 o 
   0  -2   5        5.36       -3.74      7.61 o 
   1  -2   5      439.29      342.62     21.87 o 
   2  -2   5      363.92      359.55     18.05 o 
   3  -2   5     5869.36     5581.93    130.21 o 
   4  -2   5      960.40      953.76     44.80 o 
   5  -2   5       57.52       35.19     25.14 o 
   6  -2   5     1245.41     1172.21     59.62 o 
   7  -2   5        7.28       19.16     33.83 o 
   8  -2   5       65.63       30.06     38.32 o 
   9  -2   5      204.67      226.14     31.10 o 
  10  -2   5      106.34       71.53     32.19 o 
  11  -2   5      531.02      590.32     46.61 o 
  12  -2   5       26.61      -14.89     54.35 o 
 -10  -1   5       81.05       98.87     53.78 o 
  -9  -1   5      171.96       47.08     48.22 o 
  -8  -1   5      402.68      428.23     53.71 o 
  -7  -1   5        0.41        8.55     34.40 o 
  -6  -1   5        1.78       27.42     33.34 o 
  -5  -1   5       17.83       30.13     29.92 o 
  -4  -1   5      991.51      906.39     50.29 o 
  -3  -1   5      414.11      379.65     33.55 o 
  -2  -1   5       19.55       42.67     21.23 o 
  -1  -1   5       29.00       19.56      9.19 o 
   0  -1   5        1.27       20.68      7.90 o 
   1  -1   5       92.47       68.73      9.08 o 
   2  -1   5    16733.76    16472.18    485.99 o 
   3  -1   5     9240.17     8919.07    192.32 o 
   4  -1   5     6411.94     6458.83    153.07 o 
   5  -1   5      271.57      322.52     34.90 o 
   6  -1   5       47.86        8.33     30.77 o 
   7  -1   5      228.28      190.04     39.46 o 
   8  -1   5        0.36       32.41     38.96 o 
   9  -1   5        0.45       53.62     27.33 o 
  10  -1   5      125.87      109.93     33.17 o 
  11  -1   5       30.86      -13.98     34.11 o 
  12  -1   5       10.71        5.84     54.92 o 
 -10   0   5      173.30      219.24     57.77 o 
  -9   0   5      216.89      279.64     53.85 o 
  -8   0   5      479.24      556.30     57.62 o 
  -7   0   5        0.09       10.40     36.75 o 
  -6   0   5      864.24      979.90     61.04 o 
  -5   0   5      509.34      477.95     43.02 o 
  -4   0   5     1544.50     1590.33     65.74 o 
  -3   0   5      576.75      634.36     39.82 o 
  -2   0   5      708.57      747.19     38.46 o 
  -1   0   5      304.12      305.43     10.98 o 
   0   0   5        6.06        2.32      7.85 o 
   1   0   5        9.16       23.97      9.64 o 
   2   0   5     1564.77     1637.50     45.38 o 
   3   0   5    10285.58     9784.50    208.99 o 
   4   0   5    10866.98    11339.57    242.32 o 
   5   0   5      237.40      281.50     34.97 o 
   6   0   5     2548.92     2609.76     89.96 o 
   7   0   5       96.22      100.65     37.47 o 
   8   0   5       54.43       43.97     25.02 o 
   9   0   5        5.22      -42.77     42.77 o 
  10   0   5       37.78       36.38     29.41 o 
  11   0   5       11.14      -20.38     33.34 o 
  12   0   5        0.03       33.34     52.64 o 
 -10   1   5        8.10       83.55     50.79 o 
  -9   1   5       45.53       90.46     47.08 o 
  -8   1   5       99.46      181.85     44.30 o 
  -7   1   5       69.16       52.00     34.69 o 
  -6   1   5     1867.07     1765.84     78.99 o 
  -5   1   5      496.10      502.88     43.09 o 
  -4   1   5     2534.42     2358.75     81.41 o 
  -3   1   5     1912.69     1830.44     64.60 o 
  -2   1   5     1314.02     1421.87     52.28 o 
  -1   1   5      947.14      887.01     19.22 o 
   0   1   5        2.31        1.92      8.01 o 
   1   1   5       61.07       63.41      7.82 o 
   2   1   5     3284.29     3259.49     45.94 o 
   3   1   5      460.20      462.35     31.20 o 
   4   1   5      722.41      705.45     40.46 o 
   5   1   5     1135.61     1171.29     54.42 o 
   6   1   5     3376.76     3566.57    107.56 o 
   7   1   5       14.81       24.76     64.96 o 
   8   1   5     2595.01     2574.65     67.19 o 
   9   1   5      132.35      141.30     27.87 o 
  10   1   5        2.55       10.61     27.84 o 
  11   1   5       70.78      102.10     33.84 o 
  12   1   5        9.92        0.78     56.56 o 
 -10   2   5       70.68       49.08     49.93 o 
  -9   2   5       18.25       -9.76     43.66 o 
  -8   2   5      136.52       55.63     42.67 o 
  -7   2   5       36.25      -14.32     35.26 o 
  -6   2   5      852.81      812.65     56.20 o 
  -5   2   5      679.27      629.31     48.29 o 
  -4   2   5     4645.23     4141.76     97.33 o 
  -3   2   5     5230.25     5131.85     81.82 o 
  -2   2   5      549.03      553.89     22.01 o 
  -1   2   5     3190.44     2942.11     42.57 o 
   0   2   5       11.42       24.72      7.68 o 
   1   2   5     1793.48     1728.83     36.09 o 
   2   2   5       96.29       91.41     20.30 o 
   3   2   5        2.20      -12.40     12.40 o 
   4   2   5       88.40       85.26     20.87 o 
   5   2   5      118.30      103.16     15.42 o 
   6   2   5     3907.84     4145.96     79.45 o 
   7   2   5       22.38       68.02     29.20 o 
   8   2   5     1959.18     1952.73     77.46 o 
   9   2   5       78.96      100.92     39.53 o 
  10   2   5      249.65      254.60     31.53 o 
  11   2   5       43.58       10.82     39.21 o 
  12   2   5       90.51       34.58     37.39 o 
  13   2   5        1.71       -7.98     64.89 o 
  -9   3   5       26.21       10.76     47.15 o 
  -8   3   5      403.75      430.65     55.20 o 
  -7   3   5      128.68      127.21     40.96 o 
  -6   3   5        8.70        8.19     32.20 o 
  -5   3   5      111.95       79.99     33.76 o 
  -4   3   5     1224.39     1208.45     33.20 o 
  -3   3   5     1959.48     2053.21     43.98 o 
  -2   3   5      528.18      534.03     34.90 o 
  -1   3   5    12121.26    12772.97    267.60 o 
   0   3   5      207.20      211.99     11.35 o 
   1   3   5    10219.96    10212.42    150.41 o 
   2   3   5      149.42      133.85     17.49 o 
   3   3   5      920.87      880.52     28.10 o 
   4   3   5     4115.56     4427.18     78.07 o 
   5   3   5       28.18       37.71     13.29 o 
   6   3   5        8.52       10.57     14.63 o 
   7   3   5       23.47       16.39     23.04 o 
   8   3   5      628.90      622.51     32.48 o 
   9   3   5      159.52      144.38     26.43 o 
  10   3   5      102.85       64.99     28.52 o 
  11   3   5      258.01      219.71     34.65 o 
  12   3   5       18.66       32.69     36.08 o 
  13   3   5      104.44      127.86     64.46 o 
  -9   4   5       42.74      109.12     48.08 o 
  -8   4   5      118.39      167.03     46.44 o 
  -7   4   5      175.60      129.42     41.95 o 
  -6   4   5       98.98       65.74     38.46 o 
  -5   4   5       58.45       59.26     32.34 o 
  -4   4   5      506.41      456.93     23.27 o 
  -3   4   5      498.34      550.08     53.14 o 
  -2   4   5       32.39       40.06     14.25 o 
  -1   4   5      145.21      120.05     12.45 o 
   0   4   5       65.82       64.04     10.27 o 
   1   4   5    17492.36    19965.31    281.19 o 
   2   4   5      884.09      892.13     59.19 o 
   3   4   5     3200.06     3328.10     64.65 o 
   4   4   5       41.24       65.36     16.06 o 
   5   4   5      366.28      354.68     25.32 o 
   6   4   5     1629.36     1655.11    104.28 o 
   7   4   5       37.51       10.93     48.15 o 
   8   4   5       69.70       36.84     22.07 o 
   9   4   5        0.07        4.77     27.03 o 
  10   4   5       11.12        7.70     26.71 o 
  11   4   5       52.38       43.46     31.42 o 
  12   4   5       16.57       27.87     36.11 o 
  13   4   5      149.73       82.63     61.61 o 
  -8   5   5      498.94      385.92     55.42 o 
  -7   5   5      214.15      197.16     46.44 o 
  -6   5   5      963.24      951.48     63.11 o 
  -5   5   5       79.45       65.82     34.69 o 
  -4   5   5       59.22       67.75     26.11 o 
  -3   5   5       73.46       87.41     33.55 o 
  -2   5   5      634.05      624.99     21.82 o 
  -1   5   5       22.02       53.72     12.71 o 
   0   5   5       41.89       42.81     13.63 o 
   1   5   5      130.30      121.25     16.18 o 
   2   5   5      224.96      259.64     19.01 o 
   3   5   5     1256.11     1331.13     49.65 o 
   4   5   5      148.63      129.77     23.29 o 
   5   5   5      236.34      204.88     17.15 o 
   6   5   5      702.58      699.17     71.48 o 
   7   5   5      159.83      189.53     22.45 o 
   8   5   5      934.09      946.01     51.75 o 
   9   5   5      118.91      116.87     26.62 o 
  10   5   5        1.57       -9.37     44.09 o 
  11   5   5       25.57       31.40     32.01 o 
  12   5   5       26.14       75.00     50.57 o 
  -8   6   5       55.30      126.65     48.58 o 
  -7   6   5        3.97        8.83     40.17 o 
  -6   6   5      910.39      866.21     63.32 o 
  -5   6   5        2.77       14.96     35.47 o 
  -4   6   5     2252.73     2259.24     85.69 o 
  -3   6   5       61.34       33.67     19.64 o 
  -2   6   5      335.07      353.30     19.76 o 
  -1   6   5     1560.33     1592.82     42.01 o 
   0   6   5       61.20       88.73     16.92 o 
   1   6   5        1.69       33.08     25.11 o 
   2   6   5       32.03       16.01     16.35 o 
   3   6   5        1.62       31.42     24.68 o 
   4   6   5       36.77       47.61     20.05 o 
   5   6   5      127.67      112.47     25.93 o 
   6   6   5     2350.57     2379.76     85.05 o 
   7   6   5       28.51       92.81     31.06 o 
   8   6   5     1936.24     1869.76     79.21 o 
   9   6   5       81.90       85.26     36.75 o 
  10   6   5      213.72      214.11     42.38 o 
  11   6   5       50.25       94.24     45.52 o 
  12   6   5       66.81       81.13     50.79 o 
  -7   7   5        0.03      -42.17     42.59 o 
  -6   7   5       72.85      100.86     41.38 o 
  -5   7   5        1.34        7.19     35.33 o 
  -4   7   5       72.79      129.57     37.25 o 
  -3   7   5      169.93      167.55     19.77 o 
  -2   7   5      452.76      397.61     22.03 o 
  -1   7   5     3078.97     3340.56     71.22 o 
   0   7   5      476.35      474.37     42.42 o 
   1   7   5     4001.80     4151.75     80.95 o 
   2   7   5       32.06       29.95     22.15 o 
   3   7   5     1531.33     1657.56     47.76 o 
   4   7   5      267.34      290.52     26.73 o 
   5   7   5        5.93        2.99     25.00 o 
   6   7   5      123.03      127.57     31.41 o 
   7   7   5      263.01      299.87     38.53 o 
   8   7   5     1074.75     1036.02     61.97 o 
   9   7   5       87.47      118.17     38.04 o 
  10   7   5      171.49      172.94     42.95 o 
  11   7   5      169.40      221.17     48.79 o 
  12   7   5       33.99       90.18     52.99 o 
  -6   8   5       64.32      116.03     45.80 o 
  -5   8   5       10.56       10.54     39.10 o 
  -4   8   5      100.28      107.69     39.39 o 
  -3   8   5        0.34        9.61     19.51 o 
  -2   8   5      224.71      205.16     20.75 o 
  -1   8   5     1113.39     1160.05     40.68 o 
   0   8   5      542.89      565.32     36.61 o 
   1   8   5     4651.31     4625.78     90.15 o 
   2   8   5      261.99      292.13     44.34 o 
   3   8   5      697.03      764.92     35.99 o 
   4   8   5        4.77       13.71     22.29 o 
   5   8   5      435.50      453.94     43.59 o 
   6   8   5      540.95      484.50     46.58 o 
   7   8   5       27.18       14.60     32.12 o 
   8   8   5        0.79      -33.19     33.19 o 
   9   8   5        0.19      -36.26     36.54 o 
  10   8   5      221.31      226.15     48.08 o 
  11   8   5      271.69      297.31     55.70 o 
  12   8   5       75.74      200.51     59.62 o 
  -5   9   5        0.32       84.69     49.93 o 
  -4   9   5      659.04      784.66     57.84 o 
  -3   9   5      176.51      244.25     31.16 o 
  -2   9   5       51.62       69.02     24.91 o 
  -1   9   5      122.57      125.35     23.66 o 
   0   9   5      294.19      256.64     26.64 o 
   1   9   5     1093.66     1062.70     39.87 o 
   2   9   5      155.77      166.05     25.32 o 
   3   9   5     1125.73     1182.94     44.75 o 
   4   9   5     1205.18     1181.97     65.96 o 
   5   9   5      500.96      436.42     47.01 o 
   6   9   5      137.38      111.90     35.97 o 
   7   9   5      219.67      223.45     41.24 o 
   8   9   5      336.53      303.08     46.87 o 
   9   9   5       10.34       20.51     40.89 o 
  10   9   5       57.52       21.94     45.59 o 
  11   9   5        0.22       -4.49     49.29 o 
  -3  10   5      124.86      149.15     44.09 o 
  -2  10   5      458.09      486.21     51.93 o 
  -1  10   5      174.82      277.51     43.09 o 
   0  10   5        8.35       37.61     32.41 o 
   1  10   5       11.75       17.31     30.91 o 
   2  10   5      137.69      145.52     36.75 o 
   3  10   5      923.54      973.84     63.11 o 
   4  10   5      155.23      176.29     39.18 o 
   5  10   5      979.12     1015.01     67.03 o 
   6  10   5      921.63      908.45     63.25 o 
   7  10   5      231.71      235.34     45.23 o 
   8  10   5      314.56      341.54     50.07 o 
   9  10   5       29.72       90.18     43.95 o 
  10  10   5        1.69       51.50     47.22 o 
  11  10   5        7.26       55.13     54.70 o 
  -3  11   5       50.38       59.90     48.65 o 
  -2  11   5      237.83      303.72     51.85 o 
  -1  11   5      271.46      335.56     49.15 o 
   0  11   5      113.57       88.61     36.54 o 
   1  11   5      708.57      631.30     55.06 o 
   2  11   5       12.93       51.36     35.12 o 
   3  11   5        0.44       20.30     33.83 o 
   4  11   5       91.76       78.78     37.04 o 
   5  11   5      394.64      341.61     47.87 o 
   6  11   5       30.68       73.58     38.96 o 
   7  11   5       26.53       -4.42     38.46 o 
   8  11   5      264.83      257.28     49.72 o 
   9  11   5        3.41       11.54     47.08 o 
  10  11   5      207.95      220.45     56.91 o 
  -1  12   5      165.35      145.31     50.29 o 
   0  12   5      147.76      155.28     44.52 o 
   1  12   5      539.07      467.90     53.35 o 
   2  12   5        0.51       19.23     39.89 o 
   3  12   5      222.50      242.89     46.16 o 
   4  12   5       38.51      101.57     40.32 o 
   5  12   5       25.62       71.16     41.31 o 
   6  12   5       11.66        6.41     39.75 o 
   7  12   5       19.73      -15.03     42.38 o 
   8  12   5        3.05       -0.85     45.02 o 
   1  13   5      243.89      206.42     51.07 o 
   2  13   5       13.03       26.50     41.46 o 
   3  13   5      317.84      244.24     51.28 o 
   4  13   5        2.29       -6.84     42.10 o 
   5  13   5      171.08      158.63     48.72 o 
   6  13   5      196.40      219.03     50.71 o 
  -2 -12   6      231.88      215.46     80.74 o 
  -1 -12   6        1.73       43.81     45.23 o 
  -5 -11   6        0.28      -34.97     59.40 o 
  -4 -11   6       13.80       46.81     62.54 o 
  -3 -11   6        3.07        0.33     33.14 o 
  -2 -11   6      271.43      271.20     58.12 o 
  -1 -11   6      137.47      181.54     35.79 o 
   0 -11   6      625.72      621.84     40.67 o 
   1 -11   6      371.54      386.70     48.51 o 
   2 -11   6       58.01       98.22     40.03 o 
   3 -11   6       82.48       73.37     38.75 o 
  -7 -10   6       65.63      196.02     62.82 o 
  -6 -10   6       73.88       77.43     54.42 o 
  -5 -10   6        2.28       14.03     51.28 o 
  -4 -10   6       16.08        0.37     30.12 o 
  -3 -10   6       55.56       73.35     29.46 o 
  -2 -10   6      131.63      163.33     31.49 o 
  -1 -10   6       35.71       22.54     28.53 o 
   0 -10   6       22.25      -11.51     39.25 o 
   1 -10   6       12.04        8.69     34.26 o 
   2 -10   6      167.77      172.30     40.10 o 
   3 -10   6      180.36      222.31     40.74 o 
   4 -10   6        0.18      -17.45     36.11 o 
   5 -10   6       29.93       44.09     41.88 o 
  -8  -9   6        0.20       66.88     62.54 o 
  -7  -9   6      602.77      577.52     69.59 o 
  -5  -9   6      237.71      198.73     50.36 o 
  -4  -9   6      115.28       93.31     29.16 o 
  -3  -9   6       54.97        8.02     26.19 o 
  -2  -9   6        0.38        8.29     25.50 o 
  -1  -9   6        8.29       63.32     35.26 o 
   0  -9   6      169.38      189.33     40.92 o 
   1  -9   6      350.97      334.35     40.67 o 
   2  -9   6       14.39       -1.64     31.55 o 
   3  -9   6      248.65      186.19     37.32 o 
   4  -9   6       15.91        7.69     34.26 o 
   5  -9   6      228.21      245.31     43.16 o 
   6  -9   6        2.57       61.19     41.74 o 
  -9  -8   6        0.33       -7.98     64.25 o 
  -8  -8   6        0.36       44.02     55.84 o 
  -7  -8   6      131.37      138.97     55.63 o 
  -6  -8   6      219.94      226.29     53.14 o 
  -5  -8   6      355.89      391.76     53.92 o 
  -4  -8   6      134.68      129.83     30.98 o 
  -3  -8   6        6.08       -4.06     23.08 o 
  -2  -8   6     1149.53     1139.69     70.59 o 
  -1  -8   6       50.36       68.38     23.93 o 
   0  -8   6      681.51      674.27     37.77 o 
   1  -8   6       62.91       49.17     43.13 o 
   2  -8   6      167.25      126.50     32.98 o 
   3  -8   6      249.20      220.88     35.54 o 
   4  -8   6        9.56      -30.49     31.34 o 
   5  -8   6      355.60      341.83     44.73 o 
   6  -8   6       43.93       60.90     38.68 o 
   7  -8   6       64.76       74.01     43.16 o 
  -9  -7   6       59.28       64.53     61.04 o 
  -8  -7   6       17.03      -52.14     52.14 o 
  -7  -7   6       24.68      -46.80     46.80 o 
  -6  -7   6        1.65        5.84     43.31 o 
  -5  -7   6       95.40       69.16     42.24 o 
  -4  -7   6       44.51       59.75     22.87 o 
  -3  -7   6       46.57       46.61     21.35 o 
  -2  -7   6     2188.46     2212.44    160.16 o 
  -1  -7   6       44.94       39.07     46.26 o 
   0  -7   6     2301.33     2342.47     62.68 o 
   1  -7   6      511.53      544.32     32.23 o 
   2  -7   6      588.89      615.92     44.73 o 
   3  -7   6        0.38       -6.34     26.64 o 
   4  -7   6       39.82       11.82     29.20 o 
   5  -7   6      240.24      187.76     38.39 o 
   6  -7   6        4.43       -6.41     34.55 o 
   7  -7   6      149.60       85.69     40.96 o 
   8  -7   6       10.12      -11.61     43.02 o 
 -10  -6   6       27.26       65.10     62.97 o 
  -9  -6   6      261.38      257.99     63.54 o 
  -8  -6   6       14.75       64.68     52.42 o 
  -7  -6   6      190.97      194.45     54.21 o 
  -6  -6   6       27.10       29.35     43.52 o 
  -5  -6   6       16.62       24.43     37.89 o 
  -4  -6   6        0.43       14.27     23.43 o 
  -3  -6   6       16.10       47.31     19.64 o 
  -2  -6   6     1279.68     1239.33     41.36 o 
  -1  -6   6       14.89       25.97     19.06 o 
   0  -6   6     2664.30     2704.06     64.30 o 
   1  -6   6      836.16      834.74     71.66 o 
   2  -6   6     1156.31     1116.51     53.49 o 
   3  -6   6     1350.15     1334.97     60.33 o 
   4  -6   6      105.23       93.88     29.49 o 
   5  -6   6        2.18       13.53     30.41 o 
   6  -6   6        1.26       13.96     33.62 o 
   7  -6   6        0.03      -34.62     34.62 o 
   8  -6   6       25.69      -39.75     39.75 o 
   9  -6   6       18.96        3.70     48.01 o 
 -10  -5   6       26.57       -4.27     58.55 o 
  -9  -5   6      333.94      397.10     63.54 o 
  -8  -5   6       85.17       92.24     53.21 o 
  -7  -5   6     1317.12     1248.43     81.13 o 
  -6  -5   6      667.89      728.10     61.26 o 
  -5  -5   6       22.98       -0.14     38.11 o 
  -4  -5   6       61.99       59.82     19.23 o 
  -3  -5   6        0.54        3.06     17.16 o 
  -2  -5   6      153.16      143.00     19.11 o 
  -1  -5   6       79.86      102.23     17.66 o 
   0  -5   6      429.19      398.58     25.07 o 
   1  -5   6      159.64      145.97     19.73 o 
   2  -5   6     1096.67     1078.95     36.86 o 
   4  -5   6      280.80      259.63     33.76 o 
   5  -5   6      454.53      386.99     40.24 o 
   6  -5   6        8.63       18.31     30.06 o 
   7  -5   6        1.47      -32.69     32.69 o 
   8  -5   6        1.80       -4.70     38.25 o 
   9  -5   6       85.08        5.27     45.87 o 
  10  -5   6        0.76       46.94     54.49 o 
 -10  -4   6       38.78       85.83     59.05 o 
  -9  -4   6      101.04       92.74     53.49 o 
  -8  -4   6        4.95      -36.75     42.52 o 
  -7  -4   6     1388.48     1309.97     79.14 o 
  -6  -4   6       83.36       49.93     40.81 o 
  -5  -4   6      811.36      812.79     60.47 o 
  -4  -4   6        7.09       30.81     35.61 o 
  -3  -4   6       27.07        6.96     15.73 o 
  -2  -4   6      962.24      959.12     24.48 o 
  -1  -4   6       20.19       20.59     13.14 o 
   0  -4   6      280.55      291.65     22.72 o 
   1  -4   6       51.25       51.17     15.52 o 
   2  -4   6      664.48      665.98     27.88 o 
   3  -4   6      447.71      379.15     32.34 o 
   4  -4   6      459.76      349.52     35.19 o 
   6  -4   6       93.45       84.83     32.62 o 
   7  -4   6      413.80      390.62     45.30 o 
   8  -4   6       13.53       -0.93     36.68 o 
   9  -4   6      210.01      293.39     50.29 o 
  10  -4   6       32.01       96.52     51.78 o 
  11  -4   6       12.10       19.73     36.58 o 
 -10  -3   6       43.82       14.82     55.06 o 
  -9  -3   6       24.17       -0.78     48.01 o 
  -8  -3   6        1.18       20.44     41.88 o 
  -7  -3   6      219.55      298.31     47.08 o 
  -6  -3   6      636.40      670.05     56.56 o 
  -5  -3   6      628.02      574.67     49.93 o 
  -4  -3   6     3057.40     3112.92     61.20 o 
  -3  -3   6      828.22      839.73     28.06 o 
  -2  -3   6     5007.78     5163.74    138.40 o 
  -1  -3   6        7.03        3.71     11.43 o 
   0  -3   6     3450.49     3524.83     74.58 o 
   1  -3   6       28.23       24.96     12.40 o 
   2  -3   6     1251.69     1263.64     35.36 o 
   3  -3   6       85.57       97.37     22.94 o 
   4  -3   6       21.21       24.08     24.08 o 
   5  -3   6      353.80      323.52     35.76 o 
   6  -3   6        2.32       -3.28     29.35 o 
   7  -3   6      199.48      294.96     41.60 o 
   8  -3   6       45.46       68.95     39.82 o 
   9  -3   6      201.17      298.59     50.57 o 
  10  -3   6      241.80      311.60     39.35 o 
  11  -3   6       27.65       37.22     37.31 o 
 -10  -2   6        5.17       31.06     53.85 o 
  -9  -2   6      173.31      162.90     52.35 o 
  -8  -2   6        0.08        6.84     43.81 o 
  -7  -2   6       49.11      106.27     41.17 o 
  -6  -2   6       60.82       67.74     36.97 o 
  -5  -2   6      626.84      669.27     52.00 o 
  -4  -2   6      162.37      201.86     35.26 o 
  -3  -2   6      397.73      381.11     38.43 o 
  -2  -2   6     6011.83     5726.18     90.99 o 
  -1  -2   6       71.55       68.01     10.11 o 
   0  -2   6      426.74      367.97     20.82 o 
   1  -2   6      135.98      129.53     11.29 o 
   2  -2   6       21.14       10.35     12.39 o 
   3  -2   6     3580.84     3572.63     95.45 o 
   4  -2   6     1208.33     1216.02     52.92 o 
   5  -2   6      126.73      135.62     29.99 o 
   6  -2   6        0.82       13.25     31.98 o 
   7  -2   6       52.50       12.18     34.69 o 
   8  -2   6       44.19       46.37     37.89 o 
   9  -2   6       47.54       60.97     41.74 o 
  10  -2   6      206.67      291.19     37.29 o 
  11  -2   6       31.81       42.12     53.07 o 
  12  -2   6      204.33      242.85     45.50 o 
 -10  -1   6      272.75      285.56     62.54 o 
  -9  -1   6      513.81      568.83     65.46 o 
  -8  -1   6       36.26       50.79     43.02 o 
  -7  -1   6      354.94      392.47     49.72 o 
  -6  -1   6        2.95       -4.99     34.12 o 
  -5  -1   6       46.22       56.77     32.98 o 
  -4  -1   6       35.79       41.67     29.77 o 
  -3  -1   6       85.09       82.98     25.78 o 
  -2  -1   6      421.28      411.92     32.62 o 
  -1  -1   6       14.56        4.27      9.43 o 
   0  -1   6     1464.46     1258.59     24.66 o 
   1  -1   6      213.28      175.73     11.59 o 
   2  -1   6    15860.18    15483.45    181.23 o 
   3  -1   6    10811.34    11238.43    238.12 o 
   4  -1   6     1259.41     1163.38     53.78 o 
   5  -1   6      814.23      775.90     47.72 o 
   6  -1   6        0.30      -16.53     29.99 o 
   7  -1   6       54.34       17.52     35.61 o 
   8  -1   6       25.69      -16.17     36.40 o 
   9  -1   6       20.65       25.28     27.67 o 
  10  -1   6       68.10      127.82     31.91 o 
  11  -1   6      106.06      129.35     36.91 o 
  12  -1   6      102.47       84.02     41.01 o 
 -10   0   6       70.75       72.65     53.85 o 
  -9   0   6      145.11      167.67     53.49 o 
  -8   0   6      197.97      239.61     50.50 o 
  -7   0   6     1104.47     1026.41     68.52 o 
  -6   0   6      111.39       54.13     34.90 o 
  -5   0   6      811.17      700.68     51.14 o 
  -4   0   6     1024.49     1054.90     56.77 o 
  -3   0   6      128.11       77.35     27.07 o 
  -2   0   6     2138.13     2239.37     72.51 o 
  -1   0   6       11.18        8.13      8.20 o 
   0   0   6      649.92      684.94     17.69 o 
   1   0   6       80.75       67.12      9.64 o 
   2   0   6     1458.97     1380.10     27.42 o 
   3   0   6     8589.66     8967.51    196.66 o 
   4   0   6     6300.16     6493.16    156.63 o 
   5   0   6     5623.91     5892.91    150.22 o 
   6   0   6        1.58       30.13     30.77 o 
   7   0   6      463.75      486.56     48.79 o 
   8   0   6      191.76      158.33     37.29 o 
   9   0   6       56.84       18.07     26.91 o 
  10   0   6       48.77       35.51     42.38 o 
  11   0   6        0.35      -21.34     69.48 o 
  12   0   6        2.37       26.09     37.10 o 
 -10   1   6        4.57      -32.20     52.85 o 
  -9   1   6       48.84      100.79     49.36 o 
  -8   1   6        2.14        6.84     39.60 o 
  -7   1   6        3.40       55.34     36.75 o 
  -6   1   6       44.77        8.33     34.05 o 
  -5   1   6     5388.46     5303.78    150.79 o 
  -4   1   6     1769.46     1715.76     71.59 o 
  -3   1   6     1644.72     1493.39     61.47 o 
  -2   1   6     2179.84     2129.60     69.80 o 
  -1   1   6      151.83      150.85      9.89 o 
   0   1   6      699.84      689.23     16.79 o 
   1   1   6       17.45        4.90      8.03 o 
   2   1   6       21.96       50.78     12.84 o 
   3   1   6     2809.18     2879.30     73.86 o 
   4   1   6     4605.38     4864.44    125.36 o 
   5   1   6     3291.14     3348.76    101.15 o 
   6   1   6       66.32       77.50     31.98 o 
   7   1   6     1374.71     1454.30     46.67 o 
   8   1   6       22.59       32.71     24.08 o 
   9   1   6      818.61      874.85     42.97 o 
  10   1   6       57.19        4.67     28.26 o 
  11   1   6       54.48       57.26     36.90 o 
  12   1   6        1.72       18.49     61.11 o 
  -9   2   6       18.66      -45.59     46.30 o 
  -8   2   6        0.18       -4.27     40.60 o 
  -7   2   6        0.12       51.85     37.97 o 
  -6   2   6        0.10       23.15     33.76 o 
  -5   2   6     2159.10     1975.11     81.34 o 
  -4   2   6     1712.89     1606.71     68.24 o 
  -3   2   6     4434.21     4151.10     68.43 o 
  -2   2   6     3899.78     3815.47     63.74 o 
  -1   2   6       50.79       40.81      9.75 o 
   0   2   6     1847.75     1723.63     34.01 o 
   1   2   6       18.92        7.73      7.95 o 
   2   2   6      974.15      997.28     38.21 o 
   3   2   6      663.93      685.88     25.46 o 
   4   2   6     2156.37     2526.92     78.49 o 
   5   2   6       80.95       71.80     25.14 o 
   6   2   6      208.81      226.11     25.61 o 
   7   2   6     1366.96     1478.04     45.09 o 
   8   2   6      758.10      788.83     48.04 o 
   9   2   6      782.59      725.83     38.63 o 
  10   2   6     1581.37     1538.36     55.98 o 
  11   2   6      367.62      340.44     37.88 o 
  12   2   6       33.19       69.13     37.89 o 
  13   2   6        7.33      -10.54     60.76 o 
  -9   3   6      274.25      221.88     52.28 o 
  -8   3   6       14.20       -9.97     43.38 o 
  -7   3   6      848.53      862.08     65.82 o 
  -6   3   6        0.89       26.92     36.33 o 
  -5   3   6        0.01       -5.98     31.63 o 
  -4   3   6       27.61        6.55     27.49 o 
  -3   3   6      155.66      136.76     26.03 o 
  -2   3   6     2219.89     2125.35     61.51 o 
  -1   3   6       17.50       32.22     18.00 o 
   0   3   6     9023.53     9733.15    141.50 o 
   1   3   6      345.30      383.58     18.62 o 
   2   3   6      602.90      502.89     23.93 o 
   3   3   6      114.89       85.71     15.08 o 
   4   3   6       34.45       13.02     10.78 o 
   5   3   6       73.50       39.37     15.85 o 
   6   3   6      419.13      406.83     22.56 o 
   7   3   6        1.00      -17.45     17.45 o 
   8   3   6       59.86       31.88     20.63 o 
   9   3   6      156.04      166.99     66.63 o 
  10   3   6       80.62       27.63     27.49 o 
  11   3   6        6.34       37.79     44.91 o 
  12   3   6      297.38      361.45     42.39 o 
  13   3   6        0.03      -27.42     62.40 o 
  -9   4   6        3.83        5.84     50.29 o 
  -8   4   6      134.82      149.44     47.15 o 
  -7   4   6      151.00      136.55     44.52 o 
  -6   4   6       18.06      -25.36     36.47 o 
  -5   4   6      126.67      123.01     36.68 o 
  -4   4   6       77.00       65.39     31.48 o 
  -3   4   6       11.98       29.10     17.02 o 
  -2   4   6      126.92      176.44     14.65 o 
  -1   4   6       96.36      117.74     12.59 o 
   0   4   6     2893.05     2905.01     44.94 o 
   1   4   6      447.84      503.74     22.10 o 
   2   4   6     4120.26     4019.87     73.57 o 
   3   4   6     2991.78     3136.50     63.64 o 
   4   4   6      744.21      777.93     33.19 o 
   5   4   6      793.06      750.92     24.90 o 
   6   4   6      301.93      304.06     30.45 o 
   7   4   6      636.57      693.26     38.71 o 
   8   4   6       28.73       32.26     20.87 o 
   9   4   6      368.56      344.12     36.97 o 
  10   4   6        4.22        4.41     25.91 o 
  11   4   6       27.74        8.08     77.85 o 
  12   4   6        6.02        4.85     36.22 o 
  -8   5   6        4.87      -44.02     44.02 o 
  -7   5   6      456.46      481.93     55.49 o 
  -6   5   6       19.62      -16.38     36.54 o 
  -5   5   6     1048.22     1042.01     63.89 o 
  -4   5   6      829.02      820.84     52.92 o 
  -3   5   6     2475.07     2626.31     63.50 o 
  -2   5   6      592.41      600.70     22.11 o 
  -1   5   6       58.80       60.52     13.35 o 
   0   5   6      376.07      379.91     16.54 o 
   1   5   6      599.14      629.27     18.03 o 
   2   5   6      810.96      848.10     29.97 o 
   3   5   6        4.21       12.74     15.10 o 
   4   5   6      449.89      487.12     27.21 o 
   5   5   6     2079.92     1960.36     72.30 o 
   6   5   6      111.43       75.72     28.28 o 
   7   5   6     2027.01     2025.61     80.13 o 
   8   5   6        0.44      -12.32     31.77 o 
   9   5   6      460.84      503.80     49.01 o 
  10   5   6       17.95       59.55     39.32 o 
  11   5   6       19.43       20.23     43.38 o 
  12   5   6        1.10       21.72     50.64 o 
  -8   6   6       20.30       52.64     48.36 o 
  -7   6   6        3.97       56.77     43.73 o 
  -6   6   6        3.69       25.43     41.17 o 
  -5   6   6     1165.71     1137.74     67.10 o 
  -4   6   6        7.18      -17.09     32.48 o 
  -3   6   6      301.11      348.41     21.52 o 
  -2   6   6     2165.95     2242.36     44.37 o 
  -1   6   6      313.97      288.73     18.32 o 
   0   6   6     2231.74     2360.88     42.52 o 
   1   6   6       30.89       54.64     12.85 o 
   2   6   6        1.57       -6.84     17.24 o 
   3   6   6       68.97       66.54     25.82 o 
   4   6   6      240.65      234.19     24.61 o 
   5   6   6       33.87       13.68     23.79 o 
   6   6   6      422.89      379.51     38.68 o 
   7   6   6     2726.78     2569.30     92.81 o 
   8   6   6       87.24      126.29     37.54 o 
   9   6   6     1148.53      985.95     62.82 o 
  10   6   6      119.83      120.38     42.59 o 
  11   6   6        7.07       41.67     44.87 o 
  12   6   6        1.75       43.09     51.21 o 
  -7   7   6       38.18       53.28     49.36 o 
  -6   7   6        8.95      -19.37     40.89 o 
  -5   7   6      140.04      161.76     43.81 o 
  -4   7   6        3.94       25.50     41.10 o 
  -3   7   6      218.05      206.86     20.26 o 
  -2   7   6      826.95      897.87     29.56 o 
  -1   7   6      713.24      771.50     27.13 o 
   0   7   6     6540.62     6827.02    119.22 o 
   1   7   6       62.86       36.53     20.16 o 
   2   7   6     1212.35     1179.99     43.27 o 
   3   7   6      226.67      207.42     24.07 o 
   4   7   6      828.91      904.47     39.15 o 
   5   7   6      374.64      419.25     40.03 o 
   6   7   6        5.93       60.26     27.99 o 
   7   7   6      862.94      839.01     55.27 o 
   8   7   6        7.01       16.88     33.19 o 
   9   7   6      615.60      617.91     53.71 o 
  10   7   6      133.80      154.35     44.02 o 
  11   7   6      146.74      183.20     48.65 o 
  12   7   6      167.37      206.85     55.70 o 
  -6   8   6       10.20        7.02     35.12 o 
  -5   8   6      123.27      160.17     65.82 o 
  -4   8   6       31.52       60.15     32.48 o 
  -3   8   6       40.59       99.65     37.68 o 
  -2   8   6        5.37       -5.71     22.42 o 
  -1   8   6       63.85       84.14     21.92 o 
   0   8   6     4039.71     3971.23     85.23 o 
   1   8   6       21.90       32.62     20.43 o 
   2   8   6     1789.85     1797.51     51.67 o 
   3   8   6      119.70       97.59     23.52 o 
   4   8   6      554.32      635.59     60.87 o 
   5   8   6     1926.80     1975.18     83.05 o 
   6   8   6      120.50       87.90     33.48 o 
   7   8   6      550.00      545.83     49.79 o 
   8   8   6       10.17        4.42     35.54 o 
   9   8   6       25.54      -13.89     36.54 o 
  10   8   6       45.29       12.47     41.81 o 
  11   8   6       95.25       61.97     48.08 o 
  12   8   6      180.02      140.46     55.70 o 
  -5   9   6      187.27      234.06     54.28 o 
  -4   9   6       19.77       11.40     45.02 o 
  -3   9   6      549.48      646.62     53.28 o 
  -2   9   6      223.33      251.48     28.93 o 
  -1   9   6      142.41      134.00     28.67 o 
   0   9   6     2831.91     2796.08     68.91 o 
   1   9   6       59.17       58.70     23.01 o 
   2   9   6      852.06      868.13     38.64 o 
   3   9   6       29.76        4.15     32.87 o 
   4   9   6      724.44      853.07     54.35 o 
   5   9   6       65.73       62.68     33.62 o 
   6   9   6      494.63      485.92     49.01 o 
   7   9   6       33.60       73.37     38.82 o 
   8   9   6       86.86       99.51     39.25 o 
   9   9   6       98.99      132.70     42.67 o 
  10   9   6       18.65       50.15     45.02 o 
  11   9   6       15.16       -7.69     52.50 o 
  -2  10   6      465.68      525.67     53.78 o 
  -1  10   6      120.52       80.77     36.26 o 
   0  10   6      389.94      320.32     42.31 o 
   1  10   6      119.36      105.85     36.61 o 
   2  10   6       28.64       13.18     32.12 o 
   3  10   6       70.60       39.75     33.90 o 
   4  10   6      139.22      115.46     36.90 o 
   5  10   6     1126.74     1147.78     69.88 o 
   6  10   6       31.18       57.48     37.18 o 
   7  10   6      575.17      567.98     54.99 o 
   8  10   6       26.10       21.80     39.03 o 
   9  10   6      261.71      194.24     47.58 o 
  10  10   6       43.60       36.83     48.15 o 
  11  10   6       32.01      -19.37     54.42 o 
  -2  11   6      117.02      122.30     47.30 o 
  -1  11   6      117.19      120.80     43.88 o 
   0  11   6      381.54      393.90     48.15 o 
   1  11   6       68.60       47.44     37.54 o 
   2  11   6      440.92      469.54     49.58 o 
   3  11   6        8.91       26.14     34.05 o 
   4  11   6        0.41       46.30     36.97 o 
   5  11   6        0.55      -27.00     35.54 o 
   6  11   6      219.09      204.85     43.24 o 
   7  11   6       59.39      -30.91     36.18 o 
   8  11   6        1.56       79.78     45.02 o 
   9  11   6      322.69      294.82     55.63 o 
  10  11   6       21.42       51.71     51.57 o 
  -1  12   6      128.84      126.00     51.85 o 
   0  12   6      497.77      574.82     59.05 o 
   1  12   6       32.48       26.07     38.96 o 
   2  12   6      272.88      212.97     46.80 o 
   3  12   6        0.59       -7.55     37.04 o 
   4  12   6      168.56      162.33     43.16 o 
   5  12   6       58.26       96.52     43.66 o 
   6  12   6       42.39       38.18     42.95 o 
   7  12   6        9.27       66.31     43.59 o 
   8  12   6        1.81      -21.30     44.80 o 
   2  13   6      311.93      337.06     53.92 o 
   3  13   6       48.07      102.21     46.01 o 
   4  13   6      168.41      160.48     45.94 o 
   5  13   6       81.57      141.39     47.65 o 
   6  13   6      103.57      130.63     49.22 o 
  -4 -11   7       29.38        9.83     62.82 o 
  -3 -11   7        4.54      -12.39     38.53 o 
  -2 -11   7       21.47       34.46     34.77 o 
  -1 -11   7       64.25       93.77     27.29 o 
   0 -11   7      102.11      109.19     42.67 o 
   1 -11   7      168.95      239.40     48.15 o 
   2 -11   7      265.12      188.26     43.45 o 
  -6 -10   7       70.48       69.23     55.91 o 
  -5 -10   7       43.92       67.03     56.98 o 
  -4 -10   7       20.30      -49.01     54.56 o 
  -3 -10   7       74.79       25.04     32.90 o 
  -2 -10   7       19.53       49.84     31.91 o 
  -1 -10   7      130.96      147.22     44.66 o 
   0 -10   7        1.75       30.57     37.89 o 
   1 -10   7       31.04       36.83     38.32 o 
   2 -10   7      249.14      251.79     43.38 o 
   3 -10   7      104.91      125.22     40.17 o 
   4 -10   7       48.09       62.97     41.17 o 
  -7  -9   7       43.73      -13.68     57.27 o 
  -6  -9   7      309.33      343.25     61.83 o 
  -5  -9   7      376.71      384.42     60.40 o 
  -4  -9   7       45.08      119.74     52.50 o 
  -3  -9   7       68.43       89.05     29.03 o 
  -2  -9   7       42.59       62.91     28.63 o 
  -1  -9   7      201.52      217.21     29.97 o 
   0  -9   7        4.21       -9.69     26.84 o 
   1  -9   7      263.35      314.05     42.59 o 
   2  -9   7       75.33       93.74     35.90 o 
   3  -9   7       33.88       55.84     35.83 o 
   4  -9   7      201.97      223.73     43.59 o 
   5  -9   7        3.51       27.14     38.61 o 
   6  -9   7      152.27      113.04     45.66 o 
  -8  -8   7       47.51      112.40     59.62 o 
  -7  -8   7        2.81       -4.20     54.49 o 
  -6  -8   7      181.95      132.70     50.93 o 
  -5  -8   7      187.48      226.08     51.00 o 
  -4  -8   7      155.53      165.89     47.72 o 
  -3  -8   7      244.86      288.32     32.41 o 
  -2  -8   7        1.74       -0.47     25.58 o 
  -1  -8   7     1501.32     1521.81    105.38 o 
   0  -8   7      158.92      211.59     48.90 o 
   1  -8   7      322.32      339.12     31.46 o 
   2  -8   7       41.27       72.44     32.34 o 
   3  -8   7       30.39       16.03     31.55 o 
   4  -8   7      192.23      136.12     37.32 o 
   5  -8   7        4.64      -33.83     33.83 o 
   6  -8   7      266.92      273.95     46.65 o 
   7  -8   7       94.39       81.56     46.23 o 
  -9  -7   7        0.97        0.57     60.47 o 
  -8  -7   7       75.25       69.09     58.98 o 
  -7  -7   7        3.06        0.28     50.57 o 
  -6  -7   7        0.18       31.63     45.73 o 
  -5  -7   7       37.08       71.59     43.73 o 
  -4  -7   7        6.17       -5.13     39.32 o 
  -3  -7   7       91.70       94.98     24.36 o 
  -2  -7   7       13.01       29.93     32.27 o 
  -1  -7   7     3537.32     3472.30     80.04 o 
   0  -7   7      381.48      414.18     31.08 o 
   1  -7   7     1309.30     1371.74     47.91 o 
   2  -7   7      193.01      236.41     34.33 o 
   3  -7   7       16.60       -9.47     28.63 o 
   4  -7   7       14.82       -5.84     29.56 o 
   5  -7   7        0.16      -31.63     31.63 o 
   6  -7   7       32.31       22.08     36.18 o 
   7  -7   7       18.77       -5.13     39.10 o 
   8  -7   7       66.91       31.27     46.01 o 
  -9  -6   7       17.96       22.44     57.70 o 
  -8  -6   7      131.46      102.71     57.62 o 
  -7  -6   7       98.35      108.77     52.57 o 
  -6  -6   7       31.10       16.53     44.16 o 
  -5  -6   7       35.14      -36.97     36.97 o 
  -4  -6   7        4.31      -15.88     36.83 o 
  -3  -6   7       23.26       19.16     21.14 o 
  -2  -6   7        2.80       25.47     20.54 o 
  -1  -6   7      540.24      614.77     32.49 o 
   0  -6   7      189.75      211.92     24.41 o 
   1  -6   7     2862.87     2882.70     68.10 o 
   2  -6   7      830.24      787.91     35.68 o 
   3  -6   7      151.70      143.67     31.84 o 
   4  -6   7      224.16      231.07     35.76 o 
   5  -6   7        2.11       15.96     30.41 o 
   6  -6   7       20.11      -17.88     31.70 o 
   7  -6   7       50.13       36.47     37.40 o 
   8  -6   7       59.68       79.06     44.23 o 
   9  -6   7       40.06       62.90     50.29 o 
  -9  -5   7       29.72      146.95     62.18 o 
  -8  -5   7      882.19      837.94     76.21 o 
  -7  -5   7        1.00       85.47     48.08 o 
  -6  -5   7      684.37      718.27     66.03 o 
  -5  -5   7      248.36      254.71     45.66 o 
  -4  -5   7       24.76      -35.69     35.69 o 
  -3  -5   7       26.45       43.75     19.90 o 
  -2  -5   7       13.49       -6.70     22.51 o 
  -1  -5   7      135.43      104.96     22.12 o 
   0  -5   7       57.48       61.50     18.81 o 
   1  -5   7       73.04       73.74     18.33 o 
   2  -5   7      437.61      440.68     27.08 o 
   3  -5   7      645.15      668.98     43.52 o 
   4  -5   7     1318.27     1306.12     61.40 o 
   5  -5   7       73.87       51.57     30.27 o 
   6  -5   7      166.51      184.48     37.82 o 
   7  -5   7        1.76       37.32     36.11 o 
   8  -5   7       20.96      -31.91     39.25 o 
   9  -5   7        4.94      -31.41     45.16 o 
  10  -5   7       11.88      -19.80     54.28 o 
 -10  -4   7        1.36       -0.57     53.85 o 
  -9  -4   7        4.13      -48.08     48.08 o 
  -8  -4   7      244.04      201.51     51.57 o 
  -7  -4   7       87.68      103.14     48.86 o 
  -6  -4   7     1493.32     1632.57     87.97 o 
  -5  -4   7        3.73      -18.23     35.40 o 
  -4  -4   7     1109.71     1161.03     66.24 o 
  -3  -4   7      339.75      372.12     25.54 o 
  -2  -4   7      192.76      172.39     15.91 o 
  -1  -4   7     1869.22     1848.66     35.14 o 
   0  -4   7      111.50       99.82     13.60 o 
   1  -4   7      197.22      178.84     19.10 o 
   2  -4   7      545.23      528.86     26.63 o 
   3  -4   7      438.37      456.43     36.04 o 
   4  -4   7      757.86      750.82     46.37 o 
   5  -4   7       31.96       44.87     28.14 o 
   6  -4   7      599.83      636.36     49.58 o 
   7  -4   7      208.63      223.45     40.53 o 
   8  -4   7      387.66      359.42     48.93 o 
   9  -4   7       88.09      110.55     46.58 o 
  10  -4   7       10.07      -19.59     49.43 o 
 -10  -3   7       21.97       46.65     57.34 o 
  -9  -3   7        0.02       -8.62     47.22 o 
  -8  -3   7        5.45        1.71     44.52 o 
  -7  -3   7       18.24       57.70     43.88 o 
  -6  -3   7      159.87      107.56     38.46 o 
  -5  -3   7      426.82      403.16     47.30 o 
  -4  -3   7      127.25      152.36     37.89 o 
  -3  -3   7      609.82      673.90     48.79 o 
  -2  -3   7      634.51      625.95     20.18 o 
  -1  -3   7     6740.19     6776.12     88.57 o 
   0  -3   7      117.72      133.19     19.96 o 
   1  -3   7     3516.04     3554.85     54.02 o 
   2  -3   7       33.25       19.08     36.22 o 
   3  -3   7      157.07      148.87     25.71 o 
   4  -3   7      216.12      230.92     31.06 o 
   5  -3   7        5.39      -26.14     26.14 o 
   6  -3   7      120.52      158.13     34.76 o 
   7  -3   7        7.95       -1.07     33.55 o 
   8  -3   7      141.54       65.60     40.60 o 
   9  -3   7      380.92      342.33     52.85 o 
  10  -3   7      187.43      160.27     51.93 o 
  11  -3   7      450.93      462.09     54.99 o 
 -10  -2   7       32.65      -45.80     55.34 o 
  -9  -2   7       13.07      -36.75     50.00 o 
  -8  -2   7      143.69      140.96     48.86 o 
  -7  -2   7        3.13      -23.22     39.53 o 
  -6  -2   7      199.91      190.04     42.17 o 
  -5  -2   7       96.67       59.26     35.54 o 
  -4  -2   7       22.98       19.94     30.20 o 
  -3  -2   7       10.12       19.73     27.99 o 
  -2  -2   7        1.77        5.11     12.01 o 
  -1  -2   7     4743.04     4465.81     62.79 o 
   0  -2   7       84.99       65.91     11.53 o 
   1  -2   7     2748.87     2830.72     45.30 o 
   2  -2   7     5058.48     4914.87     69.71 o 
   3  -2   7     3907.77     3903.20    103.92 o 
   4  -2   7      944.64      906.89     48.15 o 
   5  -2   7       15.26       31.70     27.28 o 
   6  -2   7       34.93      -27.28     32.27 o 
   7  -2   7       34.54       50.00     36.54 o 
   8  -2   7       17.63       22.37     37.11 o 
   9  -2   7        1.50      -39.18     39.18 o 
  10  -2   7      107.47      143.81     50.22 o 
  11  -2   7      201.07      325.50     40.15 o 
 -10  -1   7      121.52      125.93     58.62 o 
  -9  -1   7      244.74      252.01     57.13 o 
  -8  -1   7      821.87      825.83     71.94 o 
  -7  -1   7       38.68       57.55     41.46 o 
  -6  -1   7      303.72      348.67     46.30 o 
  -5  -1   7        0.82        7.91     32.48 o 
  -4  -1   7      246.39      272.38     37.40 o 
  -3  -1   7      245.26      220.24     33.05 o 
  -2  -1   7     1300.21     1364.65     40.14 o 
  -1  -1   7      584.99      586.56     26.83 o 
   0  -1   7       14.45       19.41     12.65 o 
   1  -1   7     1451.63     1428.54     28.91 o 
   2  -1   7     1301.46     1326.03     29.10 o 
   3  -1   7     4528.35     4654.53    120.23 o 
   4  -1   7    10851.35     9842.84    221.09 o 
   5  -1   7      274.76      283.35     37.32 o 
   6  -1   7      105.31      129.35     36.75 o 
   7  -1   7        7.88        4.56     34.62 o 
   8  -1   7        0.92       40.74     38.89 o 
   9  -1   7        5.83      -31.06     39.75 o 
  10  -1   7       13.99        3.68     30.35 o 
  11  -1   7       98.32      135.34     47.62 o 
  12  -1   7       11.51       23.53     39.85 o 
 -10   0   7       21.20       48.08     56.63 o 
  -9   0   7       99.19      136.90     52.78 o 
  -8   0   7      606.33      657.44     64.60 o 
  -7   0   7      189.06      184.63     44.45 o 
  -6   0   7      351.80      442.40     49.08 o 
  -5   0   7      296.38      295.24     41.46 o 
  -4   0   7     1503.77     1461.62     68.66 o 
  -3   0   7      979.01      968.57     53.35 o 
  -2   0   7      587.58      626.74     40.10 o 
  -1   0   7      451.24      456.96     16.18 o 
   0   0   7        0.64       -3.84      9.93 o 
   1   0   7       29.88       40.00     10.02 o 
   2   0   7        3.51       -0.98     10.80 o 
   3   0   7     6440.17     6690.79    111.61 o 
   4   0   7    12679.83    12828.12    275.73 o 
   5   0   7      188.25      144.52     34.83 o 
   6   0   7     1135.78     1258.40     65.82 o 
   7   0   7        0.91      -15.67     36.54 o 
   8   0   7      530.36      632.51     56.41 o 
   9   0   7      207.40      242.40     31.63 o 
  10   0   7       17.42      -28.49     28.49 o 
  11   0   7        0.14      -32.52     32.52 o 
  12   0   7        3.55      -25.26     46.80 o 
  -9   1   7       11.74      -47.30     47.30 o 
  -8   1   7       79.10       29.13     43.88 o 
  -7   1   7       55.66       34.40     40.96 o 
  -6   1   7      200.17      194.81     42.38 o 
  -5   1   7      323.63      303.36     43.73 o 
  -4   1   7     4134.89     4081.56    123.87 o 
  -3   1   7     5169.02     5206.48    139.40 o 
  -2   1   7      306.55      229.71     28.35 o 
  -1   1   7      272.70      242.29     12.47 o 
   0   1   7        1.87        1.26      8.86 o 
   1   1   7      704.44      619.80     21.95 o 
   2   1   7      882.28      862.12     21.14 o 
   3   1   7     1321.80     1254.57     36.81 o 
   4   1   7     1956.09     1875.03     70.09 o 
   5   1   7      612.39      625.18     45.37 o 
   6   1   7      309.45      299.80     39.46 o 
   7   1   7        4.04       51.14     37.32 o 
   8   1   7     1517.27     1673.07    128.43 o 
   9   1   7       83.90      146.67     28.77 o 
  10   1   7      356.86      339.47     35.78 o 
  11   1   7       27.70      113.21     36.11 o 
  12   1   7        3.13       27.36     36.57 o 
  -9   2   7       51.09      -19.52     50.93 o 
  -8   2   7       53.24       65.96     46.87 o 
  -7   2   7       30.81       -0.07     38.46 o 
  -6   2   7       11.34       39.60     36.97 o 
  -5   2   7       27.17       32.12     33.34 o 
  -4   2   7     2577.20     2410.32     87.97 o 
  -3   2   7     4147.99     3996.01    115.32 o 
  -2   2   7     1923.84     1910.31     34.12 o 
  -1   2   7     4637.46     4751.30     65.33 o 
   0   2   7        1.82        0.54      9.32 o 
   1   2   7     1604.32     1304.59     36.02 o 
   2   2   7     2342.50     2426.60     40.37 o 
   3   2   7        5.39       -1.16     14.00 o 
   4   2   7      303.96      364.93     44.41 o 
   5   2   7      260.21      230.00     32.05 o 
   6   2   7      196.35      217.89     33.26 o 
   7   2   7       47.12       60.15     20.51 o 
   8   2   7       26.16       42.32     31.38 o 
   9   2   7      408.23      394.45     32.43 o 
  10   2   7       72.31      131.57     31.05 o 
  11   2   7      133.71      184.90     34.65 o 
  12   2   7       19.10       29.64     37.10 o 
  13   2   7       77.32      176.88     59.73 o 
  -9   3   7        2.28       11.97     48.79 o 
  -8   3   7      115.26      154.71     50.64 o 
  -7   3   7        0.54       -1.21     39.46 o 
  -6   3   7      423.20      356.86     46.73 o 
  -5   3   7        2.63       -8.90     32.20 o 
  -4   3   7       30.97       54.13     30.20 o 
  -3   3   7        0.75       -6.91     25.14 o 
  -2   3   7      150.84      146.58     14.19 o 
  -1   3   7      810.51      830.27     22.15 o 
   0   3   7       15.70        8.47     10.40 o 
   1   3   7     8531.81     8465.77    151.32 o 
   2   3   7       38.29       12.59     13.77 o 
   3   3   7     3462.04     3438.21     67.70 o 
   4   3   7     2025.62     1970.08     89.96 o 
   5   3   7       38.97       43.69     20.66 o 
   6   3   7     1476.13     1490.59     49.15 o 
   7   3   7        5.20       -5.66     17.89 o 
   8   3   7      257.65      226.52     25.27 o 
   9   3   7       93.18       85.17     25.12 o 
  10   3   7       67.08       78.54     42.42 o 
  11   3   7      180.02      198.11     35.54 o 
  12   3   7       24.78       26.42     37.69 o 
  13   3   7       79.50      180.42     62.40 o 
  -8   4   7       64.57       61.33     47.51 o 
  -7   4   7       59.78        4.56     41.03 o 
  -6   4   7      214.64      208.63     44.59 o 
  -5   4   7        1.81       28.14     35.40 o 
  -4   4   7      363.20      270.24     39.25 o 
  -3   4   7      595.81      540.41     42.03 o 
  -2   4   7       77.87       96.10     14.73 o 
  -1   4   7       81.61      125.91     16.26 o 
   0   4   7        3.05        3.79     11.12 o 
   1   4   7      321.93      292.92     19.43 o 
   2   4   7       85.33       85.24     15.64 o 
   3   4   7     5234.43     5060.31     91.19 o 
   4   4   7     2131.06     2115.25     52.33 o 
   5   4   7      494.26      468.57     20.47 o 
   6   4   7      399.64      407.70     22.71 o 
   7   4   7       75.88       75.08     26.53 o 
   8   4   7      895.89      936.13     37.48 o 
   9   4   7      156.89      140.34     26.50 o 
  10   4   7        2.03       59.19     38.25 o 
  11   4   7        0.38       37.32     44.23 o 
  12   4   7      236.69      234.70     56.13 o 
  13   4   7       51.26      123.87     60.05 o 
  -8   5   7      164.97      203.50     53.14 o 
  -7   5   7       42.98       70.94     44.16 o 
  -6   5   7      542.41      455.65     53.64 o 
  -5   5   7       51.92       18.52     37.32 o 
  -4   5   7     1979.66     1852.17     79.35 o 
  -3   5   7      184.55      170.42     24.70 o 
  -2   5   7      526.39      532.75     21.96 o 
  -1   5   7      780.62      764.65     23.91 o 
   0   5   7        0.22       -8.34     11.91 o 
   1   5   7        0.02       -6.47     10.85 o 
   2   5   7        0.39       -7.75     15.20 o 
   3   5   7      380.21      367.07     40.39 o 
   4   5   7      382.70      350.26     25.32 o 
   5   5   7       87.52       74.01     27.64 o 
   6   5   7     2942.02     2914.40     97.30 o 
   7   5   7       54.75       77.07     31.91 o 
   8   5   7     1952.56     1864.42     80.99 o 
   9   5   7       85.90       89.04     36.90 o 
  10   5   7      157.34      181.56     43.95 o 
  11   5   7        4.38       -6.77     43.31 o 
  12   5   7      120.69      159.62     53.35 o 
  13   5   7       33.95        8.55     59.76 o 
  -7   6   7        0.62        5.70     45.80 o 
  -6   6   7       28.16      -11.18     41.31 o 
  -5   6   7        2.28       35.47     40.53 o 
  -4   6   7     2081.07     2186.48     62.53 o 
  -3   6   7     1303.35     1394.49     47.01 o 
  -2   6   7      404.94      414.28     21.97 o 
  -1   6   7     2494.60     2536.08     46.93 o 
   0   6   7       39.15       29.17     13.91 o 
   1   6   7     1255.26     1187.52     38.60 o 
   2   6   7      213.94      198.73     20.74 o 
   3   6   7      895.49      993.13     36.71 o 
   4   6   7       45.12       59.20     19.24 o 
   5   6   7        0.53      -22.94     22.94 o 
   6   6   7      711.52      648.18     46.44 o 
   7   6   7       77.26       90.10     33.41 o 
   8   6   7     2638.57     2516.16     97.37 o 
   9   6   7      347.76      403.80     49.01 o 
  10   6   7      270.75      263.40     48.08 o 
  11   6   7        2.57       43.45     46.51 o 
  12   6   7        9.38       32.91     52.42 o 
  -6   7   7      104.80      131.49     47.58 o 
  -5   7   7       20.24       37.63     52.46 o 
  -4   7   7      113.51       80.42     49.93 o 
  -3   7   7      148.33      141.41     47.51 o 
  -2   7   7      798.79      830.16     29.06 o 
  -1   7   7     2040.80     2056.71     78.14 o 
   0   7   7      184.79      209.65     22.80 o 
   1   7   7     4345.39     4243.37     88.75 o 
   2   7   7        2.81        6.76     20.14 o 
   3   7   7      301.04      325.65     26.31 o 
   4   7   7      508.43      500.20     30.73 o 
   5   7   7      306.40      314.90     36.61 o 
   6   7   7       57.47       69.02     28.85 o 
   7   7   7       66.91       78.42     32.69 o 
   8   7   7     1021.77      978.90     62.33 o 
   9   7   7       40.37       -8.62     35.54 o 
  10   7   7      163.34      116.53     43.52 o 
  11   7   7      242.06      209.70     51.28 o 
  12   7   7       98.33      -11.68     51.50 o 
  -6   8   7      224.05      329.65     62.33 o 
  -5   8   7        7.75       70.16     48.51 o 
  -4   8   7      291.05      353.37     48.36 o 
  -3   8   7       76.78       78.21     37.97 o 
  -2   8   7        7.06       -7.75     27.60 o 
  -1   8   7      765.12      762.28     35.73 o 
   0   8   7      108.18      106.61     22.91 o 
   1   8   7     3233.84     3311.04     74.51 o 
   2   8   7      128.32      103.91     24.15 o 
   3   8   7      172.07      168.43     26.10 o 
   4   8   7      212.28      222.77     26.86 o 
   5   8   7      179.44      141.89     33.83 o 
   6   8   7      648.90      669.12     51.85 o 
   7   8   7      258.90      273.38     40.67 o 
   8   8   7      103.25      111.83     37.47 o 
   9   8   7        0.73      -14.17     35.54 o 
  10   8   7        1.33       56.06     40.81 o 
  11   8   7        0.81      -19.45     46.44 o 
  12   8   7        1.02       20.94     53.64 o 
  -5   9   7       21.61      105.56     52.71 o 
  -4   9   7      422.13      471.11     55.49 o 
  -3   9   7      138.82      173.80     43.02 o 
  -2   9   7      776.14      815.14     40.03 o 
  -1   9   7        0.72       36.98     23.70 o 
   0   9   7      137.05      135.35     31.77 o 
   1   9   7     1819.73     1811.99     54.37 o 
   2   9   7       20.56      -22.33     22.33 o 
   3   9   7      511.95      534.50     48.33 o 
   4   9   7      653.78      683.24     38.18 o 
   5   9   7      400.56      495.47     47.51 o 
   6   9   7      607.97      586.57     52.14 o 
   7   9   7      255.43      234.27     42.74 o 
   8   9   7      141.64      105.13     40.17 o 
   9   9   7       43.50       54.06     41.81 o 
  10   9   7       71.05      144.31     46.30 o 
  11   9   7        4.87      -36.61     48.15 o 
  -1  10   7      331.05      321.81     45.87 o 
   0  10   7       30.17       20.16     35.26 o 
   1  10   7       10.95       46.51     32.55 o 
   2  10   7       41.36       47.94     33.76 o 
   3  10   7       48.43       56.20     33.26 o 
   4  10   7      134.72       94.24     36.33 o 
   5  10   7      494.50      564.35     52.78 o 
   6  10   7     1103.97     1091.51     70.45 o 
   7  10   7       54.00       60.54     37.40 o 
   8  10   7      532.86      425.88     52.64 o 
   9  10   7        1.94       21.65     43.59 o 
  10  10   7       70.15       35.40     48.15 o 
  11  10   7        6.61       44.80     54.06 o 
  -1  11   7      470.63      441.33     53.49 o 
   0  11   7       26.93       -1.78     38.25 o 
   1  11   7      343.78      349.24     48.86 o 
   2  11   7        2.38       47.87     35.76 o 
   3  11   7      466.08      431.58     51.00 o 
   4  11   7       39.48       -0.21     34.69 o 
   5  11   7       27.85       20.09     36.04 o 
   6  11   7       20.33       69.09     38.68 o 
   7  11   7        0.31       -6.62     39.18 o 
   8  11   7       53.94       20.09     42.31 o 
   9  11   7       28.24       31.20     44.66 o 
  10  11   7      252.94      204.71     55.13 o 
   0  12   7       90.26       38.61     43.31 o 
   1  12   7      697.34      549.46     57.34 o 
   2  12   7        2.35       57.48     41.46 o 
   3  12   7      375.12      296.24     48.15 o 
   4  12   7      117.94      117.31     43.09 o 
   5  12   7       70.83       93.59     43.52 o 
   6  12   7       70.37       61.40     42.95 o 
   7  12   7        6.37      -30.27     41.88 o 
   8  12   7       10.84       61.33     46.30 o 
   3  13   7      289.25      271.95     54.35 o 
   4  13   7       45.13       -0.36     43.59 o 
   5  13   7      186.35      149.08     48.08 o 
   6  13   7      215.28      220.81     53.21 o 
  -3 -11   8       85.01      110.06     39.07 o 
  -2 -11   8        3.20       76.36     41.13 o 
  -1 -11   8        0.85       27.07     68.81 o 
   0 -11   8       56.98      113.40     48.22 o 
   1 -11   8       29.39      120.02     46.23 o 
  -5 -10   8       74.12      210.98     66.17 o 
  -4 -10   8       76.31      157.20     63.11 o 
  -3 -10   8      102.39       82.72     35.24 o 
  -2 -10   8      115.09      113.40     33.34 o 
  -1 -10   8        4.95       11.68     32.66 o 
   0 -10   8        5.56       -8.07     44.73 o 
   1 -10   8      138.77      130.42     43.02 o 
   2 -10   8      134.71      207.92     44.23 o 
   3 -10   8      210.52      216.04     46.73 o 
   4 -10   8       17.65      -13.11     41.81 o 
  -6  -9   8       78.65      156.99     58.98 o 
  -5  -9   8      262.67      214.47     55.77 o 
  -4  -9   8      507.61      475.17     63.75 o 
  -3  -9   8        6.15       76.38     32.05 o 
  -2  -9   8      113.04      166.42     26.02 o 
  -1  -9   8        0.74       12.97     29.33 o 
   0  -9   8        0.60       33.85     29.15 o 
   1  -9   8       29.44       37.26     28.60 o 
   2  -9   8       55.46       38.75     35.90 o 
   3  -9   8       89.08       90.67     39.96 o 
   4  -9   8        0.12       -2.71     37.54 o 
   5  -9   8      106.27      137.83     45.73 o 
   6  -9   8        9.79       23.15     44.59 o 
  -7  -8   8       50.76       65.39     59.62 o 
  -6  -8   8       40.64      133.55     53.71 o 
  -5  -8   8       49.34       38.82     49.65 o 
  -4  -8   8      303.36      373.17     55.13 o 
  -3  -8   8      120.12      130.64     30.68 o 
  -2  -8   8      447.61      467.93     36.20 o 
  -1  -8   8       54.33      140.18     35.08 o 
   0  -8   8     1244.99     1272.16     50.41 o 
   1  -8   8      217.52      213.26     29.49 o 
   2  -8   8       33.37       29.84     33.19 o 
   3  -8   8      299.13      257.07     42.10 o 
   4  -8   8        6.19       50.93     37.11 o 
   5  -8   8       23.45       30.34     37.68 o 
   6  -8   8       41.38       77.35     41.81 o 
   7  -8   8      206.85      260.56     50.57 o 
  -8  -7   8        1.03        0.57     59.40 o 
  -7  -7   8        0.72      -12.39     53.14 o 
  -6  -7   8        4.86        3.49     50.64 o 
  -5  -7   8       52.56       16.81     46.37 o 
  -4  -7   8       66.52      103.21     44.09 o 
  -3  -7   8        4.20      -22.20     25.36 o 
  -2  -7   8      385.27      399.79     33.73 o 
  -1  -7   8       12.95       58.42     41.03 o 
   0  -7   8     2283.00     2291.97     63.55 o 
   1  -7   8      397.37      422.95     32.28 o 
   2  -7   8      231.02      205.56     34.15 o 
   3  -7   8       27.79       21.37     32.27 o 
   4  -7   8        7.06        0.07     31.91 o 
   5  -7   8       57.65       79.71     37.04 o 
   6  -7   8        4.86       18.45     35.47 o 
   7  -7   8        4.03       52.50     39.82 o 
   8  -7   8       13.28       44.73     46.94 o 
  -9  -6   8      113.24      145.73     64.03 o 
  -8  -6   8        0.67       33.41     58.55 o 
  -7  -6   8      121.32      147.09     54.63 o 
  -6  -6   8      201.02      188.61     54.21 o 
  -5  -6   8       61.05       55.70     44.66 o 
  -4  -6   8        4.06        7.69     39.25 o 
  -3  -6   8        0.28       -0.89     22.75 o 
  -2  -6   8      141.70      180.21     33.12 o 
  -1  -6   8       68.51       99.89     24.54 o 
   0  -6   8      837.85      869.45     38.15 o 
   1  -6   8      652.08      677.44     34.74 o 
   2  -6   8      525.75      540.44     32.26 o 
   3  -6   8      276.47      282.57     37.32 o 
   4  -6   8       15.85       -2.78     30.63 o 
   5  -6   8       16.06        5.48     31.77 o 
   6  -6   8        1.38      -33.26     33.26 o 
   7  -6   8       14.52       22.51     38.32 o 
   8  -6   8       13.48      -11.25     42.17 o 
   9  -6   8        7.60      -18.88     49.01 o 
  -9  -5   8      235.40      300.09     62.40 o 
  -8  -5   8       16.56       59.69     52.07 o 
  -7  -5   8      724.33      672.33     68.45 o 
  -6  -5   8        0.89      124.65     50.00 o 
  -5  -5   8       35.95       63.54     43.24 o 
  -4  -5   8        7.89      -22.22     35.90 o 
  -3  -5   8       63.68       64.82     36.26 o 
  -2  -5   8        6.47      -26.00     26.00 o 
  -1  -5   8       15.57      -18.86     19.99 o 
   0  -5   8      468.07      478.47     28.12 o 
   1  -5   8        0.70       17.96     32.30 o 
   2  -5   8      421.63      448.42     31.41 o 
   3  -5   8      274.61      285.91     36.18 o 
   4  -5   8        5.23       22.79     29.56 o 
   5  -5   8     1271.96      999.13     58.34 o 
   6  -5   8       26.15       54.85     33.26 o 
   7  -5   8      691.81      704.88     58.69 o 
   8  -5   8       45.18       48.29     41.03 o 
   9  -5   8       30.67        4.27     46.09 o 
  10  -5   8        5.16      -33.83     52.71 o 
  -9  -4   8        1.15       48.86     55.34 o 
  -8  -4   8       24.38       77.28     51.07 o 
  -7  -4   8      287.41      252.72     55.27 o 
  -6  -4   8      217.60      251.72     49.79 o 
  -5  -4   8      377.04      450.81     54.06 o 
  -4  -4   8     1200.83     1288.32     73.08 o 
  -3  -4   8      134.36      169.84     47.65 o 
  -2  -4   8     1415.06     1466.57     55.81 o 
  -1  -4   8       17.10       33.87     28.88 o 
   0  -4   8     4460.05     4450.72     84.48 o 
   1  -4   8        2.76      -21.58     21.58 o 
   2  -4   8      147.20      103.19     20.35 o 
   3  -4   8      365.52      362.48     35.97 o 
   4  -4   8        5.16      -26.07     27.99 o 
   5  -4   8        8.35      -28.21     28.21 o 
   6  -4   8        3.46       34.90     32.98 o 
   7  -4   8     1000.92      883.88     61.90 o 
   8  -4   8      106.59       50.36     41.31 o 
   9  -4   8      345.65      318.96     54.49 o 
  10  -4   8      154.39      205.14     54.70 o 
  -9  -3   8        0.57      -51.85     51.85 o 
  -8  -3   8       42.47       52.57     50.50 o 
  -7  -3   8       22.70       23.51     41.81 o 
  -6  -3   8       18.11      -28.85     39.32 o 
  -5  -3   8        1.81        6.62     35.90 o 
  -4  -3   8        2.97      -31.84     31.84 o 
  -3  -3   8      199.60      165.81     55.88 o 
  -2  -3   8     1603.88     1586.61     33.35 o 
  -1  -3   8        1.82       17.07     13.52 o 
   0  -3   8     5404.14     5077.85     71.88 o 
   1  -3   8      678.24      630.28     27.45 o 
   2  -3   8      226.02      214.22     20.54 o 
   3  -3   8        4.72        1.45     16.81 o 
   4  -3   8        9.31       10.76     26.92 o 
   5  -3   8       39.21       11.68     29.77 o 
   6  -3   8       19.33        0.50     31.84 o 
   7  -3   8       92.42      138.26     39.67 o 
   8  -3   8       85.56      114.39     42.31 o 
   9  -3   8       77.54      104.07     46.09 o 
  10  -3   8      186.04      224.09     53.49 o 
  11  -3   8       59.21       10.35     36.92 o 
  -9  -2   8      270.54      349.45     61.47 o 
  -8  -2   8        8.88       45.44     45.30 o 
  -7  -2   8      103.32       83.05     45.02 o 
  -6  -2   8        0.36      -10.68     38.96 o 
  -5  -2   8        1.65       16.53     34.90 o 
  -4  -2   8        3.45        0.21     32.62 o 
  -3  -2   8        9.58       11.33     28.56 o 
  -2  -2   8     1845.99     1822.40     48.05 o 
  -1  -2   8       56.05       41.80     12.88 o 
   0  -2   8     6249.87     5963.82     80.95 o 
   1  -2   8     1091.41     1089.76     30.28 o 
   2  -2   8     2655.05     2586.47     45.60 o 
   3  -2   8      217.95      180.05     20.83 o 
   4  -2   8      189.99      159.77     31.63 o 
   5  -2   8     1051.19     1028.12     57.34 o 
   6  -2   8        1.03       -4.56     31.34 o 
   7  -2   8        3.71       44.80     37.68 o 
   8  -2   8       76.49       99.08     39.96 o 
   9  -2   8       98.08      102.00     44.30 o 
  10  -2   8      113.06      135.55     49.01 o 
  11  -2   8        6.18       26.78     36.20 o 
  -9  -1   8      295.98      231.07     57.70 o 
  -8  -1   8       70.11       93.67     48.58 o 
  -7  -1   8     1028.35      969.57     73.01 o 
  -6  -1   8      169.63      196.38     44.87 o 
  -5  -1   8       35.56       72.08     37.32 o 
  -4  -1   8      192.56      182.63     38.68 o 
  -3  -1   8      241.08      236.55     35.47 o 
  -2  -1   8      271.67      301.74     23.63 o 
  -1  -1   8      100.57      106.37     13.59 o 
   0  -1   8     1267.32     1325.22     29.04 o 
   1  -1   8      417.48      388.15     17.44 o 
   2  -1   8     5313.10     5162.42     73.82 o 
   3  -1   8     3929.80     3816.73     74.29 o 
   4  -1   8      120.13      107.06     30.77 o 
   5  -1   8     2057.26     1894.12     77.28 o 
   6  -1   8       24.80      -16.24     31.06 o 
   7  -1   8       15.87       -8.83     36.04 o 
   8  -1   8      201.48      204.28     45.66 o 
   9  -1   8       39.73       53.64     43.31 o 
  10  -1   8       16.67       32.32     30.94 o 
  11  -1   8        2.53        7.24     36.75 o 
  12  -1   8       74.88      131.36     43.16 o 
  -9   0   8       96.86      111.47     54.49 o 
  -8   0   8       32.06       18.73     44.38 o 
  -7   0   8      685.53      800.26     66.74 o 
  -6   0   8        3.77       21.87     35.83 o 
  -5   0   8      674.03      744.84     57.48 o 
  -4   0   8      986.92      912.09     59.62 o 
  -3   0   8      592.57      513.28     43.95 o 
  -2   0   8      637.38      665.65     35.83 o 
  -1   0   8      391.26      398.21     15.53 o 
   0   0   8      382.23      363.39     16.29 o 
   1   0   8       40.08       28.79     11.63 o 
   2   0   8      157.86      171.06     14.56 o 
   3   0   8     2592.66     2702.60     79.00 o 
   4   0   8     9491.02     9707.93    221.88 o 
   5   0   8     3971.38     4014.46    120.45 o 
   6   0   8        3.81       16.60     36.11 o 
   7   0   8      467.47      575.89     53.99 o 
   8   0   8      112.65       80.35     40.96 o 
   9   0   8        1.65       45.94     42.52 o 
  10   0   8        1.14        8.28     30.51 o 
  11   0   8       37.26       -5.85     32.36 o 
  12   0   8        3.34       37.85     39.82 o 
  -9   1   8       23.04       16.10     52.07 o 
  -8   1   8       11.53       16.74     47.37 o 
  -7   1   8       91.37        8.26     40.96 o 
  -6   1   8       56.84       41.03     38.11 o 
  -5   1   8      399.40      295.24     43.95 o 
  -4   1   8      987.76     1091.16     62.04 o 
  -3   1   8     4325.00     4424.95    128.00 o 
  -2   1   8     2160.89     2150.54     63.86 o 
  -1   1   8       51.77       43.32     12.84 o 
   0   1   8      865.66      788.33     20.80 o 
   1   1   8      206.86      186.86     12.75 o 
   2   1   8     2771.78     2888.40     62.94 o 
   3   1   8      490.67      461.26     25.81 o 
   4   1   8      760.88      856.03     50.15 o 
   5   1   8       82.74       43.31     31.84 o 
   6   1   8       96.28       85.62     34.76 o 
   7   1   8      873.24      969.57     63.46 o 
   8   1   8     1154.40     1197.71     71.73 o 
   9   1   8     1297.91     1326.27     51.84 o 
  10   1   8      654.90      651.83     42.38 o 
  11   1   8      180.25      200.35     46.16 o 
  12   1   8        5.13       81.02     56.02 o 
  -9   2   8      227.26      259.20     60.40 o 
  -8   2   8        1.93      -18.95     46.94 o 
  -7   2   8       49.32       -8.55     42.67 o 
  -6   2   8       14.49       46.16     38.11 o 
  -5   2   8       90.67       71.37     36.68 o 
  -4   2   8      522.69      537.78     47.01 o 
  -3   2   8      636.53      598.32     44.66 o 
  -2   2   8     3244.69     3226.32     69.28 o 
  -1   2   8      377.82      381.98     16.53 o 
   0   2   8      106.66      103.27     11.66 o 
   1   2   8        9.85       -5.80     10.04 o 
   2   2   8     1325.04     1192.14     25.56 o 
   3   2   8      283.04      254.94     20.81 o 
   4   2   8      167.25      245.44     25.71 o 
   5   2   8      251.98      275.09     35.33 o 
   6   2   8      118.64      125.36     31.84 o 
   7   2   8        1.68       10.47     31.98 o 
   8   2   8       59.56       42.55     22.92 o 
   9   2   8      279.09      293.75     44.41 o 
  10   2   8      194.49      215.48     31.94 o 
  11   2   8       27.92       -1.42     32.69 o 
  12   2   8      177.13      241.66     40.42 o 
  13   2   8       11.20       38.45     44.20 o 
  -8   3   8       51.88       94.59     51.43 o 
  -7   3   8      231.10      257.07     49.50 o 
  -6   3   8       20.07      -11.90     37.89 o 
  -5   3   8       25.76        6.27     34.05 o 
  -4   3   8       20.84      -22.08     31.70 o 
  -3   3   8      975.53      968.43     54.35 o 
  -2   3   8      272.48      282.47     24.05 o 
  -1   3   8        1.26       15.52     14.94 o 
   0   3   8       40.69       31.21     16.98 o 
   1   3   8        1.74       28.51     10.63 o 
   2   3   8     4650.57     4704.48     97.21 o 
   3   3   8     3649.92     3701.79     72.91 o 
   4   3   8     1698.67     1592.00     52.39 o 
   5   3   8     1583.59     1610.20     66.17 o 
   6   3   8       45.83       52.44     17.73 o 
   7   3   8     1118.84     1175.89     69.66 o 
   8   3   8        5.86      -18.86     20.92 o 
   9   3   8       20.88        7.91     24.55 o 
  10   3   8       16.62      -13.85     27.02 o 
  11   3   8        7.03       28.99     44.09 o 
  12   3   8      205.88      307.85     58.76 o 
  13   3   8       19.28        9.40     58.91 o 
  -8   4   8       18.95       54.42     49.79 o 
  -7   4   8      286.83      268.39     51.07 o 
  -6   4   8        1.23      -29.92     39.03 o 
  -5   4   8      636.89      721.05     56.13 o 
  -4   4   8      225.10      210.34     38.68 o 
  -3   4   8     2121.10     1980.44     55.02 o 
  -2   4   8       82.58       82.39     20.44 o 
  -1   4   8        1.82       -0.50     13.00 o 
   0   4   8      167.35      142.98     13.93 o 
   1   4   8        3.98       -9.23     10.91 o 
   2   4   8     1535.50     1509.03     40.85 o 
   3   4   8     1437.91     1407.91     41.72 o 
   4   4   8     3201.00     3118.46     68.16 o 
   5   4   8     4669.72     4645.98    127.57 o 
   6   4   8      183.16      132.91     30.91 o 
   7   4   8      756.13      686.79     50.79 o 
   8   4   8       11.46      -31.41     31.41 o 
   9   4   8      116.53      114.75     38.96 o 
  10   4   8       10.76       27.28     40.17 o 
  11   4   8        3.85      -29.13     44.45 o 
  12   4   8       48.14       19.16     51.07 o 
  13   4   8       39.67       33.76     60.76 o 
  -7   5   8       68.52       39.53     45.94 o 
  -6   5   8       12.59       27.71     43.02 o 
  -5   5   8      874.48      928.97     65.03 o 
  -4   5   8     1081.36     1068.90     44.97 o 
  -3   5   8      722.82      681.15     35.36 o 
  -2   5   8      845.13      906.21     36.87 o 
  -1   5   8      348.56      341.85     26.88 o 
   0   5   8      400.34      393.49     20.78 o 
   1   5   8        0.43       20.01     16.51 o 
   2   5   8       80.89       93.75     20.41 o 
   3   5   8        3.90       -6.29     16.19 o 
   4   5   8      842.96      872.14    110.30 o 
   5   5   8      764.87      799.72     36.86 o 
   6   5   8       63.44       39.10     27.99 o 
   7   5   8     3528.67     3771.14    119.52 o 
   8   5   8       22.88       86.33     36.18 o 
   9   5   8      636.97      593.05     54.63 o 
  10   5   8       69.96       85.90     43.38 o 
  11   5   8        2.16      -35.61     43.88 o 
  12   5   8       42.60       34.83     51.21 o 
  13   5   8       18.59       11.47     59.48 o 
  -7   6   8       39.43      -43.81     49.93 o 
  -6   6   8        2.37      -34.12     42.59 o 
  -5   6   8      270.59      253.45     34.39 o 
  -4   6   8        9.43       24.97     26.79 o 
  -3   6   8     1713.10     1681.26     52.64 o 
  -2   6   8     3600.98     3667.40     78.77 o 
  -1   6   8      402.84      415.53     33.73 o 
   0   6   8     1097.00     1094.82     37.90 o 
   1   6   8       78.30       60.93     27.78 o 
   2   6   8     1661.36     1591.75     46.28 o 
   3   6   8      212.74      246.69     24.06 o 
   4   6   8       98.35      113.68     21.53 o 
   5   6   8      227.30      214.38     26.96 o 
   6   6   8       33.81       27.42     29.28 o 
   7   6   8     1019.52     1048.70     61.40 o 
   8   6   8      101.32       81.27     37.11 o 
   9   6   8     1257.76     1115.59     69.31 o 
  10   6   8      106.12      135.05     44.52 o 
  11   6   8       34.53      -14.60     46.65 o 
  12   6   8       54.67      129.07     54.99 o 
  -6   7   8        1.99       10.11     52.50 o 
  -5   7   8       15.22       24.36     44.87 o 
  -4   7   8        3.68        1.28     40.17 o 
  -3   7   8      216.00      247.38     42.17 o 
  -2   7   8      234.16      243.96     37.75 o 
  -1   7   8        9.59       20.91     21.23 o 
   0   7   8     1204.74     1263.03     59.97 o 
   1   7   8       35.99      -12.76     20.34 o 
   2   7   8     3594.64     3468.74     97.87 o 
   3   7   8      957.85      993.68     39.70 o 
   4   7   8      377.43      293.51     58.62 o 
   5   7   8     3900.36     4034.10    145.34 o 
   6   7   8      168.49      198.16     34.90 o 
   7   7   8        2.24       12.89     31.77 o 
   8   7   8       36.60       13.53     34.26 o 
   9   7   8      399.11      386.56     48.93 o 
  10   7   8      150.73      142.67     44.30 o 
  11   7   8        1.27       40.24     46.51 o 
  12   7   8       44.45       76.71     54.21 o 
  -5   8   8      184.13      180.92     51.93 o 
  -4   8   8       23.72       77.21     43.45 o 
  -3   8   8       53.80       -8.97     35.97 o 
  -2   8   8      176.60      111.54     39.25 o 
  -1   8   8       93.39       70.77     39.35 o 
   0   8   8     1580.77     1521.21     49.26 o 
   1   8   8      321.99      297.77     27.65 o 
   2   8   8     1473.68     1499.32     49.61 o 
   3   8   8       35.38       28.01     22.95 o 
   4   8   8      713.47      713.21     37.93 o 
   5   8   8      305.03      267.17     31.10 o 
   6   8   8      192.51      190.68     37.32 o 
   7   8   8      829.74      811.30     58.41 o 
   8   8   8       80.32       91.32     36.26 o 
   9   8   8       33.62       32.69     37.32 o 
  10   8   8        1.51       18.59     42.45 o 
  11   8   8       17.10      -41.67     45.30 o 
  12   8   8        5.52      -17.09     53.14 o 
  -4   9   8       39.36       38.39     45.94 o 
  -3   9   8      425.22      493.97     54.13 o 
  -2   9   8      443.80      448.24     49.08 o 
  -1   9   8      290.41      295.77     29.77 o 
   0   9   8        7.25       21.12     24.46 o 
   1   9   8        4.53       19.61     23.48 o 
   2   9   8      107.33      132.05     26.21 o 
   3   9   8       72.84       40.84     35.04 o 
   4   9   8       26.62       -8.74     23.97 o 
   5   9   8     1397.48     1333.41     52.56 o 
   6   9   8       46.13       97.44     36.54 o 
   7   9   8      555.76      566.77     54.28 o 
   8   9   8        4.56       14.74     37.75 o 
   9   9   8      190.11      208.06     46.37 o 
  10   9   8       23.53      -42.95     42.95 o 
  11   9   8      115.56       84.98     51.64 o 
  -3  10   8      346.46      329.93     52.71 o 
  -2  10   8      209.58      187.69     46.58 o 
  -1  10   8      184.98      155.17     30.32 o 
   0  10   8      223.84      210.27     42.31 o 
   1  10   8        2.90        6.60     43.31 o 
   2  10   8      263.30      288.44     32.16 o 
   3  10   8       22.55        4.72     25.52 o 
   4  10   8       27.82       -1.33     28.03 o 
   5  10   8        1.19       -1.00     34.76 o 
   6  10   8      391.60      403.51     49.43 o 
   7  10   8     1165.07      980.32     68.31 o 
   8  10   8       21.44       12.82     39.46 o 
   9  10   8      311.21      280.71     52.21 o 
  10  10   8       22.35        8.90     46.87 o 
  11  10   8        7.77       24.36     52.21 o 
   0  11   8      315.23      401.02     50.43 o 
   1  11   8       22.45      -11.47     38.25 o 
   2  11   8      766.33      778.89     61.83 o 
   3  11   8       71.03       59.40     37.47 o 
   4  11   8      419.82      344.25     48.29 o 
   5  11   8       37.44       70.16     38.68 o 
   6  11   8        5.87        2.42     37.40 o 
   7  11   8       67.73       67.88     41.67 o 
   8  11   8        7.30       60.97     42.38 o 
   9  11   8      229.84      135.83     48.36 o 
  10  11   8       28.61       41.17     50.64 o 
   0  12   8      189.97      231.07     49.72 o 
   1  12   8       23.38      -39.53     41.74 o 
   2  12   8      468.98      420.32     54.28 o 
   3  12   8       52.16       70.16     43.66 o 
   4  12   8      315.87      222.45     48.22 o 
   5  12   8      242.53      181.85     45.30 o 
   6  12   8        3.75       -1.57     40.53 o 
   7  12   8      132.95      132.56     45.94 o 
   8  12   8        1.16       -4.63     43.52 o 
   4  13   8      219.28      150.86     50.57 o 
   5  13   8      138.96      102.43     50.29 o 
  -4 -10   9       59.44      104.49     65.10 o 
  -3 -10   9       83.04       61.83     60.33 o 
  -2 -10   9       27.00       64.25     56.27 o 
  -1 -10   9       91.94      143.48     37.15 o 
   0 -10   9       13.44       62.02     35.04 o 
   1 -10   9       28.89       -9.54     42.81 o 
   2 -10   9       36.71       54.42     43.52 o 
   3 -10   9       53.45       35.76     45.30 o 
  -6  -9   9       72.38       80.70     62.47 o 
  -5  -9   9      130.45      183.06     59.90 o 
  -4  -9   9      105.17       91.03     59.62 o 
  -3  -9   9      556.38      506.94     66.96 o 
  -2  -9   9        1.84       -7.91     52.78 o 
  -1  -9   9       81.01      121.10     34.37 o 
   0  -9   9        1.81        0.21     30.68 o 
   1  -9   9       33.62        0.06     30.38 o 
   2  -9   9       99.21       82.98     41.31 o 
   3  -9   9       23.81       47.15     41.03 o 
   4  -9   9       82.04       41.81     42.45 o 
   5  -9   9        0.33       -6.05     42.45 o 
  -7  -8   9        0.66       63.04     61.90 o 
  -6  -8   9       18.37       27.28     57.27 o 
  -5  -8   9       89.26       88.82     52.92 o 
  -4  -8   9       52.35       42.59     49.93 o 
  -3  -8   9      416.06      423.60     60.62 o 
  -2  -8   9       14.78       -2.07     46.87 o 
  -1  -8   9      579.24      628.06     40.16 o 
   0  -8   9      152.96      201.60     32.03 o 
   1  -8   9      220.54      228.63     45.62 o 
   2  -8   9       28.43       64.60     38.32 o 
   3  -8   9       82.18       34.19     37.75 o 
   4  -8   9       24.79      -11.97     36.90 o 
   5  -8   9       10.96        7.19     38.82 o 
   6  -8   9       32.61      117.60     46.09 o 
   7  -8   9       63.22       17.38     44.52 o 
  -7  -7   9        2.00      -51.43     51.43 o 
  -6  -7   9        0.44       19.80     51.43 o 
  -5  -7   9        0.16      -44.95     44.95 o 
  -4  -7   9       32.02       67.24     45.80 o 
  -3  -7   9       19.60       60.33     44.02 o 
  -2  -7   9        0.03       28.06     43.02 o 
  -1  -7   9      967.39      978.09     44.33 o 
   0  -7   9      201.88      247.56     31.22 o 
   1  -7   9      694.46      631.96     52.96 o 
   2  -7   9      131.78       99.13     38.57 o 
   3  -7   9       22.94       -4.42     33.41 o 
   4  -7   9       82.75       49.58     36.11 o 
   5  -7   9        0.01       47.08     37.32 o 
   6  -7   9       86.42      110.05     41.53 o 
   7  -7   9        4.85       20.23     41.67 o 
   8  -7   9        0.11       -3.63     46.58 o 
  -8  -6   9      119.14      147.59     60.76 o 
  -7  -6   9       35.26      -26.71     52.07 o 
  -6  -6   9       56.89       70.16     50.93 o 
  -5  -6   9       87.87       71.30     48.51 o 
  -4  -6   9       35.80       65.25     42.31 o 
  -3  -6   9       13.57       10.33     38.18 o 
  -2  -6   9        9.37       -9.40     36.54 o 
  -1  -6   9      170.24      191.27     26.77 o 
   0  -6   9      116.78      104.70     25.08 o 
   1  -6   9      404.19      407.49     30.96 o 
   2  -6   9      238.46      236.73     30.88 o 
   3  -6   9       43.04       11.33     31.41 o 
   4  -6   9      138.36      142.03     36.97 o 
   5  -6   9        3.89       17.52     33.69 o 
   6  -6   9      216.75      213.97     41.74 o 
   7  -6   9        0.12       17.45     38.68 o 
   8  -6   9       34.43      103.00     45.16 o 
   9  -6   9        0.09        1.85     51.07 o 
  -8  -5   9      278.68      247.45     61.68 o 
  -7  -5   9        2.60       -9.47     52.35 o 
  -6  -5   9     1504.24     1494.17     91.89 o 
  -5  -5   9      175.87      209.63     48.65 o 
  -4  -5   9        5.98       31.55     39.75 o 
  -3  -5   9      399.63      347.74     46.23 o 
  -2  -5   9       98.30       70.87     39.32 o 
  -1  -5   9       19.57       18.39     21.12 o 
   0  -5   9        2.00       -1.28     21.39 o 
   1  -5   9      156.84      139.20     23.44 o 
   2  -5   9      119.23      117.27     23.80 o 
   3  -5   9        1.01      -29.06     29.06 o 
   4  -5   9      218.53      228.50     36.18 o 
   5  -5   9        0.33       27.14     31.98 o 
   6  -5   9      904.22      804.32     58.48 o 
   7  -5   9      130.77      154.07     41.74 o 
   8  -5   9      299.12      265.90     48.58 o 
   9  -5   9       69.86       68.88     50.07 o 
  -9  -4   9        3.26      -55.20     55.20 o 
  -8  -4   9        6.87       -0.93     51.93 o 
  -7  -4   9       19.98        1.42     47.01 o 
  -6  -4   9        3.19       22.44     43.38 o 
  -5  -4   9      120.36      152.22     44.02 o 
  -4  -4   9     1213.27     1202.56     73.72 o 
  -3  -4   9      998.57     1128.91     68.31 o 
  -2  -4   9       13.93        7.41     32.91 o 
  -1  -4   9     3327.59     3338.89     70.64 o 
   0  -4   9      173.91      203.42     24.13 o 
   1  -4   9      153.35      124.66     22.67 o 
   2  -4   9       37.95      -17.04     19.27 o 
   3  -4   9       98.09       55.18     20.65 o 
   4  -4   9       56.24       28.35     30.41 o 
   5  -4   9        0.01       17.74     31.34 o 
   6  -4   9      237.82      276.15     41.31 o 
   7  -4   9      144.78      153.78     41.31 o 
   8  -4   9      478.37      428.16     53.99 o 
   9  -4   9      327.96      299.09     53.64 o 
  10  -4   9       91.69       93.74     51.07 o 
  -9  -3   9        4.90      -10.61     52.78 o 
  -8  -3   9        0.44        1.42     48.51 o 
  -7  -3   9       37.02       12.25     46.58 o 
  -6  -3   9       37.41       12.75     43.73 o 
  -5  -3   9        2.52       14.82     37.97 o 
  -4  -3   9      118.58       78.35     39.32 o 
  -3  -3   9      287.38      335.65     28.07 o 
  -2  -3   9       88.23       75.81     21.37 o 
  -1  -3   9     4782.63     4805.49     81.11 o 
   0  -3   9      266.84      268.55     18.64 o 
   1  -3   9     3693.89     3516.61     57.72 o 
   2  -3   9      563.06      592.77     64.43 o 
   3  -3   9      112.82      138.37     21.79 o 
   4  -3   9        0.72      -26.43     27.99 o 
   5  -3   9        0.01      -17.81     30.98 o 
   6  -3   9        1.79       27.35     33.62 o 
   7  -3   9        5.74       23.65     36.97 o 
   8  -3   9      308.53      234.41     47.37 o 
   9  -3   9       58.76       62.54     43.38 o 
  10  -3   9       42.26       30.34     48.44 o 
  11  -3   9      136.42      103.50     57.20 o 
  -9  -2   9       11.36        4.20     54.42 o 
  -8  -2   9      424.14      395.75     62.97 o 
  -7  -2   9       13.49      -41.53     41.53 o 
  -6  -2   9      247.05      196.31     45.66 o 
  -5  -2   9      100.44      118.67     39.39 o 
  -4  -2   9       89.84       35.19     36.54 o 
  -3  -2   9       10.22      -11.51     21.21 o 
  -2  -2   9       17.33       30.82     20.23 o 
  -1  -2   9     3322.53     3409.95     78.12 o 
   0  -2   9      170.96      195.45     24.58 o 
   1  -2   9     4111.98     4029.05     62.54 o 
   2  -2   9     1228.92     1130.01     32.12 o 
   3  -2   9      247.42      211.56     22.27 o 
   4  -2   9      166.93      210.70     35.33 o 
   5  -2   9      159.49      193.53     38.46 o 
   6  -2   9      352.18      366.47     45.94 o 
   7  -2   9        3.95       51.36     38.68 o 
   8  -2   9       10.54       20.87     38.75 o 
   9  -2   9        5.64       -3.70     41.53 o 
  10  -2   9        6.99       95.59     49.58 o 
  11  -2   9       70.61       96.98     37.00 o 
  -9  -1   9       71.20       56.56     54.99 o 
  -8  -1   9      506.11      475.45     63.61 o 
  -7  -1   9       22.08       24.15     43.45 o 
  -6  -1   9      750.31      763.36     63.46 o 
  -5  -1   9      142.79       91.39     37.54 o 
  -4  -1   9       70.81      128.78     36.54 o 
  -3  -1   9      223.30      200.88     25.56 o 
  -2  -1   9      114.74       91.47     20.53 o 
  -1  -1   9        5.24        3.67     13.79 o 
   0  -1   9       38.15        5.75     13.68 o 
   1  -1   9     1896.98     1777.03     36.43 o 
   2  -1   9       62.18       39.66     14.79 o 
   3  -1   9      264.02      258.09     19.19 o 
   4  -1   9     7518.09     7382.24    181.71 o 
   5  -1   9      160.94      156.70     37.54 o 
   6  -1   9     1115.29     1155.90     65.32 o 
   7  -1   9       27.26       17.17     38.04 o 
   8  -1   9       19.05       69.66     40.67 o 
   9  -1   9       10.56        7.27     41.81 o 
  10  -1   9        8.67       32.55     46.30 o 
  11  -1   9        1.63      -19.16     35.37 o 
  12  -1   9       11.37       74.39     42.27 o 
  -9   0   9       11.54      -53.85     53.85 o 
  -8   0   9      245.15      287.20     57.84 o 
  -7   0   9        1.39       24.22     43.31 o 
  -6   0   9      782.91      651.74     60.90 o 
  -5   0   9      150.02      212.33     41.03 o 
  -4   0   9      267.20      327.23     43.66 o 
  -3   0   9     1441.58     1447.26     47.80 o 
  -2   0   9      359.99      357.40     26.08 o 
  -1   0   9       52.64       28.30     16.59 o 
   0   0   9        0.02       -6.64     12.07 o 
   1   0   9        3.27      -14.89     17.06 o 
   2   0   9     1099.69     1157.02     28.83 o 
   3   0   9       81.69       88.58     15.34 o 
   4   0   9       31.02      -11.11     30.77 o 
   5   0   9      797.39      908.31     58.19 o 
   6   0   9     2637.72     2832.28    103.71 o 
   7   0   9        0.58        2.71     37.89 o 
   8   0   9     1234.04     1423.65     79.49 o 
   9   0   9       21.95       62.75     43.24 o 
  10   0   9       36.93       60.48     34.83 o 
  11   0   9       29.89       67.41     34.90 o 
  12   0   9       14.02       -0.02     55.13 o 
  -8   1   9        3.35        9.26     47.37 o 
  -7   1   9        2.41        3.99     41.74 o 
  -6   1   9       58.91        6.41     38.68 o 
  -5   1   9       51.94       85.33     37.47 o 
  -4   1   9      936.55      884.59     57.98 o 
  -3   1   9     2595.42     2643.72     66.19 o 
  -2   1   9      669.19      709.77     32.54 o 
  -1   1   9     2427.51     2446.65     41.55 o 
   0   1   9       30.23       24.46     11.22 o 
   1   1   9      264.18      254.23     14.95 o 
   2   1   9     1407.92     1469.81     50.52 o 
   3   1   9       61.54       62.38     14.03 o 
   4   1   9      430.02      437.73     51.43 o 
   5   1   9      139.77       94.81     35.04 o 
   6   1   9       93.27       62.75     36.83 o 
   7   1   9       16.45      -12.04     35.61 o 
   8   1   9       28.16       23.01     38.68 o 
   9   1   9      272.67      383.83     34.95 o 
  10   1   9      529.44      566.77     40.72 o 
  11   1   9      252.66      229.88     37.79 o 
  12   1   9        0.49      -19.25     45.23 o 
  -8   2   9      134.85      191.68     54.92 o 
  -7   2   9        9.14        4.63     44.59 o 
  -6   2   9      261.23      243.96     47.58 o 
  -5   2   9       41.46      -13.82     35.83 o 
  -4   2   9      225.44      176.72     38.18 o 
  -3   2   9      914.84      980.03     47.08 o 
  -2   2   9      396.19      449.28     28.15 o 
  -1   2   9     1835.61     1809.69     51.89 o 
   0   2   9       33.61       25.74     11.93 o 
   1   2   9     2784.15     2714.22     44.79 o 
   2   2   9      128.86      102.17     12.43 o 
   3   2   9     1425.91     1422.56     34.18 o 
   4   2   9     2346.50     2220.36     88.96 o 
   5   2   9       23.23       57.91     30.34 o 
   6   2   9      124.97       48.44     32.84 o 
   7   2   9       30.82       57.91     33.26 o 
   8   2   9      260.06      311.97     49.75 o 
   9   2   9      168.18      215.57     29.67 o 
  10   2   9        2.32        3.26     29.89 o 
  11   2   9      183.10      185.98     35.28 o 
  12   2   9        1.72       77.92     53.56 o 
  -8   3   9       67.03       25.50     53.35 o 
  -7   3   9       10.85       -1.07     46.73 o 
  -6   3   9      602.00      612.92     59.97 o 
  -5   3   9       22.96       40.10     38.75 o 
  -4   3   9       14.18        0.43     34.33 o 
  -3   3   9      295.76      298.36     52.00 o 
  -2   3   9       67.04       92.29     20.59 o 
  -1   3   9       30.37       15.83     18.06 o 
   0   3   9        2.77      -12.13     12.13 o 
   1   3   9      873.08      828.70     35.82 o 
   2   3   9     1081.89     1058.56     24.51 o 
   3   3   9     5333.81     5356.81     97.20 o 
   4   3   9     1710.13     1564.31     46.69 o 
   5   3   9      851.11      817.92     49.72 o 
   6   3   9     2062.62     2114.07     83.69 o 
   7   3   9        0.00      -18.66     29.42 o 
   8   3   9        5.66       13.96     34.55 o 
   9   3   9        0.91       -1.21     36.83 o 
  10   3   9      212.57      262.69     48.22 o 
  11   3   9        9.10      -18.66     45.09 o 
  12   3   9      103.80      124.94     54.42 o 
  13   3   9       80.26      225.51     64.60 o 
  -7   4   9       39.41      -45.73     45.73 o 
  -6   4   9      639.25      690.14     62.33 o 
  -5   4   9      210.50      159.05     44.09 o 
  -4   4   9      365.74      401.80     38.68 o 
  -3   4   9        5.51      -20.89     23.40 o 
  -2   4   9      475.89      453.30     29.91 o 
  -1   4   9     1124.32     1108.03     40.11 o 
   0   4   9        8.35        7.84     13.36 o 
   1   4   9       46.79       84.61     18.48 o 
   2   4   9       58.36       56.50     17.12 o 
   3   4   9     2935.70     2932.70     64.99 o 
   4   4   9     3994.95     4072.46     83.66 o 
   5   4   9      625.71      693.91     57.13 o 
   6   4   9     2281.02     2201.05     84.55 o 
   7   4   9        0.70       37.04     30.84 o 
   8   4   9      698.12      721.76     55.77 o 
   9   4   9       29.52      -19.45     36.47 o 
  10   4   9       96.77       47.15     40.81 o 
  11   4   9       52.91       13.53     44.80 o 
  12   4   9       14.31       80.56     52.57 o 
  13   4   9        0.84       44.95     59.97 o 
  -7   5   9        3.76       14.74     49.29 o 
  -6   5   9      237.58      212.33     49.01 o 
  -5   5   9       52.39       48.12     31.70 o 
  -4   5   9     1955.62     1983.51     61.74 o 
  -3   5   9     1850.67     1871.03     56.43 o 
  -2   5   9        8.25        9.94     21.58 o 
  -1   5   9      649.35      730.61     33.14 o 
   0   5   9       30.57        5.83     23.43 o 
   1   5   9     1215.74     1242.81     39.82 o 
   2   5   9        7.19       22.36     17.50 o 
   3   5   9      363.88      383.22     25.81 o 
   4   5   9      447.82      458.29     29.65 o 
   5   5   9      480.19      511.81     34.40 o 
   6   5   9     2024.04     1946.40     79.56 o 
   7   5   9       38.11       82.77     32.98 o 
   8   5   9      827.61      835.16     59.69 o 
   9   5   9       11.50       45.16     38.75 o 
  10   5   9      203.97      244.81     47.37 o 
  11   5   9        7.90       33.26     46.01 o 
  12   5   9        7.99       22.51     53.35 o 
  -6   6   9        0.11      -34.07     34.07 o 
  -5   6   9        1.26       36.61     43.81 o 
  -4   6   9      962.62     1044.05     72.51 o 
  -3   6   9     1073.78      962.73     63.46 o 
  -2   6   9     1401.72     1328.06     67.95 o 
  -1   6   9      667.24      715.07     50.07 o 
   0   6   9       43.03       21.59     20.12 o 
   1   6   9      751.48      814.32     34.43 o 
   2   6   9      120.18      167.58     22.53 o 
   3   6   9      819.32      825.80     58.19 o 
   4   6   9       69.64       61.40     21.69 o 
   5   6   9      137.47      101.45     25.04 o 
   6   6   9       77.32       -4.99     29.99 o 
   7   6   9        7.00       10.11     32.27 o 
   8   6   9     1303.65     1207.76     70.30 o 
   9   6   9      278.06      310.56     48.01 o 
  10   6   9      259.72      220.03     47.79 o 
  11   6   9      108.51      109.84     48.79 o 
  12   6   9       47.25      113.90     55.42 o 
  -6   7   9      394.81      441.05     67.53 o 
  -5   7   9        1.89       26.85     46.37 o 
  -4   7   9      108.62       85.12     43.88 o 
  -3   7   9      140.88      116.89     40.10 o 
  -2   7   9      105.32      130.14     38.68 o 
  -1   7   9      274.18      205.42     37.97 o 
   0   7   9        3.09      -12.11     20.94 o 
   1   7   9     1031.08     1062.51     40.41 o 
   2   7   9       10.23       14.37     20.96 o 
   3   7   9      360.28      435.73     29.73 o 
   4   7   9      416.09      449.60     32.12 o 
   5   7   9       31.84       55.37     61.15 o 
   6   7   9     1010.69      938.87     58.62 o 
   7   7   9       33.96       51.78     33.26 o 
   8   7   9        1.43        1.99     34.40 o 
   9   7   9        8.18      -15.03     36.68 o 
  10   7   9       30.17       22.94     41.67 o 
  11   7   9        0.71      -10.90     46.65 o 
  12   7   9        3.89       -5.41     53.07 o 
  -5   8   9       12.03       75.15     54.63 o 
  -4   8   9      333.04      326.94     52.42 o 
  -3   8   9        1.11      -13.53     39.10 o 
  -2   8   9      155.69      136.40     39.60 o 
  -1   8   9       87.87       92.38     36.68 o 
   0   8   9       22.19       11.27     31.95 o 
   1   8   9      673.62      701.46     36.12 o 
   2   8   9       52.09       77.51     24.30 o 
   3   8   9     1979.89     2127.50     61.24 o 
   4   8   9      783.95      824.57     40.82 o 
   5   8   9      357.84      363.87     34.67 o 
   6   8   9      201.00      212.33     37.97 o 
   7   8   9       61.62       91.46     33.90 o 
   8   8   9      249.31      320.17     45.44 o 
   9   8   9        7.51       64.46     39.75 o 
  10   8   9       13.71      -21.87     40.81 o 
  11   8   9       35.84       71.66     49.01 o 
  12   8   9        2.42       -1.00     54.78 o 
  -4   9   9      126.87      102.50     50.07 o 
  -3   9   9      159.11      244.17     48.65 o 
  -2   9   9      312.67      333.57     47.01 o 
  -1   9   9      221.14      234.06     45.02 o 
   0   9   9       84.79      101.67     38.39 o 
   1   9   9       11.05        4.15     24.19 o 
   2   9   9       44.22       46.56     26.03 o 
   3   9   9        2.26      -23.70     23.70 o 
   4   9   9        3.41       -4.97     25.02 o 
   5   9   9      337.50      371.86     36.39 o 
   6   9   9     2241.69     2092.21     93.74 o 
   7   9   9      184.97      169.38     41.03 o 
   8   9   9      371.47      365.69     50.36 o 
   9   9   9       17.38      -28.63     38.96 o 
  10   9   9       48.11       23.65     44.80 o 
  11   9   9        0.63       -4.06     47.58 o 
  -3  10   9      114.00      121.73     48.44 o 
  -2  10   9      195.57      185.34     49.29 o 
  -1  10   9      310.81      357.21     51.43 o 
   0  10   9       57.21      104.30     29.72 o 
   1  10   9      306.89      314.17     32.79 o 
   2  10   9      121.16      122.58     31.13 o 
   3  10   9      549.48      500.60     36.95 o 
   4  10   9       94.20       59.09     51.57 o 
   5  10   9       19.62      -12.61     29.55 o 
   6  10   9       13.74       18.59     36.97 o 
   7  10   9        5.96        2.85     38.46 o 
   8  10   9      821.42      833.16     67.38 o 
   9  10   9       42.68      112.26     45.16 o 
  10  10   9      189.72      222.45     53.42 o 
   0  11   9      117.11       34.76     41.31 o 
   1  11   9      507.85      500.24     54.70 o 
   2  11   9        0.46        7.12     38.89 o 
   3  11   9      815.01      778.32     63.61 o 
   4  11   9      256.78      249.73     45.02 o 
   5  11   9      184.40      152.57     41.88 o 
   6  11   9        0.14       -7.05     38.39 o 
   7  11   9       29.15       30.41     42.45 o 
   8  11   9      137.91       75.86     45.87 o 
   9  11   9        5.61       55.49     47.44 o 
   1  12   9      310.40      257.28     52.00 o 
   2  12   9        0.85      -12.89     43.52 o 
   3  12   9      488.89      585.15     59.97 o 
   4  12   9       40.52       56.84     43.95 o 
   5  12   9      195.47      210.48     49.15 o 
   6  12   9      264.88      276.23     52.14 o 
   7  12   9        7.88       35.26     44.30 o 
   8  12   9       53.85       47.44     47.58 o 
  -3 -10  10        0.53       -5.20     60.05 o 
  -2 -10  10       10.87       94.02     58.48 o 
  -1 -10  10       14.25       49.79     58.41 o 
   0 -10  10      111.87       98.72     37.37 o 
   1 -10  10       21.51       98.65     49.08 o 
   2 -10  10        9.24      -47.65     47.65 o 
  -5  -9  10       95.45      157.91     63.25 o 
  -4  -9  10      272.69      290.26     66.67 o 
  -3  -9  10       39.47       43.73     57.41 o 
  -2  -9  10      303.92      332.92     63.75 o 
  -1  -9  10        1.06       26.34     39.85 o 
   0  -9  10        3.23       -0.93     32.41 o 
   1  -9  10       22.80       -6.95     32.84 o 
   2  -9  10       11.19      -22.44     42.38 o 
   3  -9  10      120.08       67.24     45.30 o 
   4  -9  10       15.38      -16.45     43.31 o 
  -6  -8  10        2.22       43.38     57.13 o 
  -5  -8  10       19.36        9.97     56.91 o 
  -4  -8  10      167.77      200.65     57.34 o 
  -3  -8  10       35.36       37.25     54.06 o 
  -2  -8  10      294.65      319.60     58.98 o 
  -1  -8  10        2.12        5.97     33.48 o 
   0  -8  10      245.28      249.84     43.20 o 
   1  -8  10       81.61       92.63     34.72 o 
   2  -8  10       41.02       69.02     40.32 o 
   3  -8  10      142.14      192.32     45.02 o 
   4  -8  10        3.54       14.96     40.67 o 
   5  -8  10        9.99      -31.77     39.67 o 
   6  -8  10       23.12       48.44     44.52 o 
  -7  -7  10       65.49       21.44     60.26 o 
  -6  -7  10       29.71       -0.36     53.49 o 
  -5  -7  10       19.59      -14.25     50.93 o 
  -4  -7  10       12.16      -47.87     47.87 o 
  -3  -7  10       15.05      -13.82     45.02 o 
  -2  -7  10       39.10       10.68     47.72 o 
  -1  -7  10       23.73       30.96     40.85 o 
   0  -7  10      536.66      581.18     41.56 o 
   1  -7  10      296.69      349.80     47.44 o 
   2  -7  10       88.43      137.23     28.83 o 
   3  -7  10       87.22      170.81     41.10 o 
   4  -7  10       55.06       59.40     39.60 o 
   5  -7  10       20.34       16.03     39.03 o 
   6  -7  10       26.88      -18.52     38.68 o 
   7  -7  10        6.86       13.53     43.59 o 
  -7  -6  10       98.67      145.88     61.97 o 
  -6  -6  10       21.84       16.24     51.57 o 
  -5  -6  10      113.52      122.44     52.07 o 
  -4  -6  10        2.14      -12.11     41.24 o 
  -3  -6  10       11.62      -15.60     42.38 o 
  -2  -6  10        0.02       21.37     38.11 o 
  -1  -6  10       13.85       10.11     25.50 o 
   0  -6  10      574.40      575.69     35.38 o 
   1  -6  10        9.74       -0.65     24.87 o 
   2  -6  10       40.56       25.87     26.03 o 
   3  -6  10      302.36      343.75     42.95 o 
   4  -6  10       18.81        5.91     33.34 o 
   5  -6  10     1034.97      950.05     63.75 o 
   6  -6  10        0.24       12.11     37.61 o 
   7  -6  10      185.10      140.75     44.23 o 
   8  -6  10       22.52       -1.50     45.94 o 
  -8  -5  10       46.69       66.53     57.41 o 
  -7  -5  10      189.08      143.74     54.42 o 
  -6  -5  10       62.78      127.86     55.49 o 
  -5  -5  10      608.08      729.60     70.52 o 
  -4  -5  10     1343.66     1346.94     83.05 o 
  -3  -5  10       74.53       77.21     39.67 o 
  -2  -5  10      753.63      798.48     60.90 o 
  -1  -5  10       15.24        8.86     23.90 o 
   0  -5  10        0.43        0.79     43.95 o 
   1  -5  10       40.65       14.92     23.18 o 
   2  -5  10        2.01      -20.49     23.83 o 
   3  -5  10        4.73       -6.32     22.11 o 
   4  -5  10        1.76        2.14     31.91 o 
   5  -5  10      639.99      645.33     53.21 o 
   6  -5  10       21.84       10.11     36.61 o 
   7  -5  10      669.24      567.62     57.20 o 
   8  -5  10      104.31      109.55     45.87 o 
   9  -5  10       89.87        6.55     46.58 o 
  -8  -4  10       74.33       96.59     55.56 o 
  -7  -4  10        2.48       24.00     48.65 o 
  -6  -4  10       11.82      -45.80     45.80 o 
  -5  -4  10      106.63       99.01     45.02 o 
  -4  -4  10        7.11       66.60     40.74 o 
  -3  -4  10      342.12      285.13     47.15 o 
  -2  -4  10     1422.71     1465.82     76.57 o 
  -1  -4  10       32.40       34.90     34.47 o 
   0  -4  10     1918.95     1922.38     53.79 o 
   1  -4  10      236.41      228.67     26.44 o 
   2  -4  10        0.97       17.70     38.57 o 
   3  -4  10        7.27        6.57     21.73 o 
   4  -4  10       14.85       22.51     33.12 o 
   5  -4  10       86.11       73.15     33.98 o 
   6  -4  10        1.58      -15.81     34.97 o 
   7  -4  10      244.45      226.86     46.01 o 
   8  -4  10      225.62      148.37     45.52 o 
   9  -4  10      166.25      154.35     50.86 o 
  10  -4  10      142.52      206.92     56.77 o 
  -8  -3  10       14.80       23.01     53.14 o 
  -7  -3  10       33.88       28.85     49.29 o 
  -6  -3  10       10.27       68.38     45.44 o 
  -5  -3  10        4.11       48.36     40.60 o 
  -4  -3  10       77.97      104.12     27.74 o 
  -3  -3  10       18.62      -11.14     40.39 o 
  -2  -3  10     1099.41     1142.50     97.37 o 
  -1  -3  10        2.18       53.21     32.84 o 
   0  -3  10     4113.79     3944.47     63.97 o 
   1  -3  10      505.93      436.49     52.15 o 
   2  -3  10      728.30      698.43     38.86 o 
   3  -3  10       95.95       75.14     21.69 o 
   4  -3  10       40.40        6.48     31.34 o 
   5  -3  10       67.76       51.14     34.05 o 
   6  -3  10        5.87       -7.12     34.69 o 
   7  -3  10       16.65       -2.35     37.04 o 
   8  -3  10       74.71       11.75     41.24 o 
   9  -3  10      150.80      154.21     46.73 o 
  10  -3  10      105.60      161.76     53.56 o 
  11  -3  10        0.45      -41.81     55.99 o 
  -8  -2  10        0.45      -48.51     48.51 o 
  -7  -2  10      416.28      347.60     57.91 o 
  -6  -2  10       58.16       82.98     46.09 o 
  -5  -2  10      175.80      153.78     44.80 o 
  -4  -2  10        9.55       28.60     26.28 o 
  -3  -2  10       29.76       55.78     28.46 o 
  -2  -2  10       31.32       13.33     22.14 o 
  -1  -2  10       13.94       28.00     20.60 o 
   0  -2  10     4458.70     4341.87     67.84 o 
   1  -2  10      608.91      595.59     24.60 o 
   2  -2  10      577.01      577.58     32.79 o 
   3  -2  10      127.37      128.05     28.03 o 
   4  -2  10       62.16       37.40     32.62 o 
   5  -2  10      608.45      644.98     52.57 o 
   6  -2  10        0.27       48.79     37.68 o 
   7  -2  10       73.47      102.43     39.60 o 
   8  -2  10       56.64       -7.91     39.60 o 
   9  -2  10       31.06       -2.28     42.88 o 
  10  -2  10       15.97       29.06     48.72 o 
  11  -2  10        2.46       -4.99     53.49 o 
  -8  -1  10       54.64       48.51     51.50 o 
  -7  -1  10      930.67      939.72     75.50 o 
  -6  -1  10       76.21       41.60     42.17 o 
  -5  -1  10      348.14      451.02     51.85 o 
  -4  -1  10       97.88      132.70     49.33 o 
  -3  -1  10       74.30      104.89     27.10 o 
  -2  -1  10      725.45      729.72     44.34 o 
  -1  -1  10      120.17      129.41     20.99 o 
   0  -1  10     1252.71     1228.85     31.45 o 
   1  -1  10      103.31      126.49     22.60 o 
   2  -1  10      874.43      914.47     28.33 o 
   3  -1  10      272.46      256.69     19.77 o 
   4  -1  10     1618.02     1549.16     69.38 o 
   5  -1  10     2408.94     2325.98     89.82 o 
   6  -1  10       26.33       11.04     37.04 o 
   7  -1  10       23.77       55.34     39.75 o 
   8  -1  10       27.58       78.21     42.38 o 
   9  -1  10       20.13      -43.02     43.02 o 
  10  -1  10        8.82      -17.88     45.80 o 
  11  -1  10        0.10       19.91     35.06 o 
  -8   0  10        5.67      -24.57     51.43 o 
  -7   0  10      232.18      210.70     50.29 o 
  -6   0  10        9.00        6.05     39.39 o 
  -5   0  10      934.99      843.92     63.96 o 
  -4   0  10       97.72      112.44     48.76 o 
  -3   0  10      383.18      402.10     31.52 o 
  -2   0  10     1247.47     1227.47     43.29 o 
  -1   0  10        4.10       34.11     22.76 o 
   0   0  10     2859.96     2755.24     80.32 o 
   1   0  10       40.78       38.32     14.72 o 
   2   0  10      656.36      629.21     34.36 o 
   3   0  10        0.66        2.39     16.09 o 
   4   0  10      227.09      224.86     28.53 o 
   5   0  10     1486.01     1502.57     73.51 o 
   6   0  10      185.55      172.59     43.02 o 
   7   0  10     1386.44     1511.69     80.42 o 
   8   0  10      349.43      444.82     53.85 o 
   9   0  10      577.19      546.97     59.40 o 
  10   0  10      264.04      303.01     55.63 o 
  11   0  10       38.09       22.03     34.86 o 
  12   0  10       16.44       83.05     86.97 o 
  -8   1  10        3.23      -48.65     48.65 o 
  -7   1  10        0.14      -28.56     45.44 o 
  -6   1  10        0.02        2.49     41.60 o 
  -5   1  10      196.18      186.41     43.24 o 
  -4   1  10      173.19      173.03     37.43 o 
  -3   1  10      805.09      789.02     96.02 o 
  -2   1  10     1974.54     1948.46     54.90 o 
  -1   1  10      245.43      280.79     24.10 o 
   0   1  10      721.50      717.08     37.37 o 
   1   1  10       14.19        9.06     16.61 o 
   2   1  10      372.46      358.65     18.26 o 
   3   1  10      785.47      804.85     25.61 o 
   4   1  10       70.06       94.38     25.55 o 
   5   1  10      124.21       55.91     36.11 o 
   6   1  10      480.12      497.82     50.64 o 
   7   1  10       40.32      103.42     40.24 o 
   8   1  10        2.61       42.10     40.10 o 
   9   1  10      190.08      181.42     47.51 o 
  10   1  10      434.77      488.60     40.09 o 
  11   1  10      191.27      281.80     45.66 o 
  12   1  10       21.38       51.91     39.48 o 
  -8   2  10       19.40       36.61     53.71 o 
  -7   2  10       87.44       90.18     48.86 o 
  -6   2  10       29.07       13.75     41.67 o 
  -5   2  10       10.23       34.97     38.75 o 
  -4   2  10       27.80        8.66     24.75 o 
  -3   2  10      447.52      423.15     34.08 o 
  -2   2  10      578.12      606.54     32.65 o 
  -1   2  10      117.58      141.97     21.67 o 
   0   2  10     2542.32     2477.16     43.83 o 
   1   2  10      512.95      527.03     20.06 o 
   2   2  10     1937.78     1888.69     36.79 o 
   3   2  10     1594.40     1537.13     33.61 o 
   4   2  10      579.68      558.56     31.58 o 
   5   2  10     1299.36     1239.60     64.75 o 
   6   2  10      101.17       92.17     35.76 o 
   7   2  10      157.05       98.22     38.82 o 
   8   2  10        4.17       54.63     39.25 o 
   9   2  10        9.42        9.38     27.14 o 
  10   2  10       34.92       46.09     45.59 o 
  11   2  10        6.34       77.78     49.15 o 
  12   2  10      448.68      510.57     66.24 o 
  -7   3  10      420.71      463.49     62.68 o 
  -6   3  10        3.51      -42.17     42.17 o 
  -5   3  10      720.31      742.70     60.83 o 
  -4   3  10       23.85      -18.74     25.86 o 
  -3   3  10       74.00       44.09     24.38 o 
  -2   3  10      109.37      133.91     23.71 o 
  -1   3  10       69.32       41.57     20.17 o 
   0   3  10        2.52      -15.43     15.43 o 
   1   3  10       10.61       22.45     13.19 o 
   2   3  10     3428.97     3334.99     52.65 o 
   3   3  10     4465.01     4510.47     66.39 o 
   4   3  10     2224.89     2129.98     57.05 o 
   5   3  10     3392.39     3347.21    151.33 o 
   6   3  10       80.71       89.96     33.12 o 
   7   3  10       28.05      -30.06     30.06 o 
   8   3  10        3.15       55.06     37.25 o 
   9   3  10       30.55       58.62     39.53 o 
  10   3  10        1.00      -41.17     41.17 o 
  11   3  10       17.54       47.72     49.15 o 
  12   3  10        8.86       72.87     53.85 o 
  -7   4  10      155.11      144.88     53.07 o 
  -6   4  10        9.03      -18.73     45.44 o 
  -5   4  10      852.09      912.40     48.34 o 
  -4   4  10      535.91      499.40     37.66 o 
  -3   4  10      182.90      139.90     48.86 o 
  -2   4  10       62.20       56.30     24.04 o 
  -1   4  10      114.50      115.29     30.31 o 
   0   4  10     1004.64     1081.82     28.58 o 
   1   4  10       89.30       99.10     20.05 o 
   2   4  10      391.15      376.90     25.03 o 
   3   4  10       14.49       24.15     42.03 o 
   4   4  10     1728.85     1694.64     54.67 o 
   5   4  10     5316.67     5459.66    108.00 o 
   6   4  10       77.72      102.43     32.48 o 
   7   4  10      687.60      708.09     54.56 o 
   8   4  10       96.36       82.70     37.32 o 
   9   4  10       56.14      116.39     41.03 o 
  10   4  10       58.51       70.87     43.73 o 
  11   4  10       23.13      -15.74     46.65 o 
  12   4  10        0.59      -12.82     51.71 o 
  -6   5  10        0.57       -6.72     42.10 o 
  -5   5  10      499.40      532.58     41.75 o 
  -4   5  10      297.78      254.56     33.67 o 
  -3   5  10     1036.30     1022.44     45.02 o 
  -2   5  10     2473.13     2530.05     96.59 o 
  -1   5  10      324.52      320.32     40.60 o 
   0   5  10      727.39      828.87     34.14 o 
   1   5  10      154.41      163.66     22.37 o 
   2   5  10      209.52      197.38     22.43 o 
   3   5  10      520.87      505.89     59.23 o 
   4   5  10       75.98       26.67     29.70 o 
   5   5  10      834.63      807.78     38.34 o 
   6   5  10      106.45       63.04     32.27 o 
   7   5  10      686.51      724.18     54.78 o 
   8   5  10      125.44      126.72     39.18 o 
   9   5  10      215.58      266.75     46.73 o 
  10   5  10       29.83       94.09     45.30 o 
  11   5  10       80.24      117.17     50.15 o 
  12   5  10       52.20      150.72     54.63 o 
  -6   6  10       13.74       54.63     55.70 o 
  -5   6  10        9.09      -15.31     45.23 o 
  -4   6  10       56.20       56.91     42.81 o 
  -3   6  10      658.11      571.47     53.78 o 
  -2   6  10      271.57      206.14     41.17 o 
  -1   6  10        3.31      -31.70     31.70 o 
   0   6  10     1129.38     1123.06     45.98 o 
   1   6  10       81.89       91.01     22.13 o 
   2   6  10     1721.43     1794.93     52.07 o 
   3   6  10     2753.22     2619.18     64.85 o 
   4   6  10      255.25      269.30     27.14 o 
   5   6  10      548.36      496.94     33.94 o 
   6   6  10      191.66      175.15     36.18 o 
   7   6  10      139.13      100.65     36.33 o 
   8   6  10       12.84       48.72     35.54 o 
   9   6  10       74.39       60.69     39.60 o 
  10   6  10      228.99      212.19     49.01 o 
  11   6  10       54.09       75.86     48.22 o 
  12   6  10       78.87      149.15     57.34 o 
  -5   7  10      139.13      119.81     52.78 o 
  -4   7  10       34.13       51.07     42.52 o 
  -3   7  10      351.46      334.63     47.15 o 
  -2   7  10      191.78      182.27     40.89 o 
  -1   7  10       75.94       84.76     35.76 o 
   0   7  10      113.21      122.72     24.25 o 
   1   7  10      294.57      310.97     28.16 o 
   2   7  10     2921.73     2912.68     71.27 o 
   3   7  10       79.61       78.43     24.16 o 
   4   7  10      765.10      721.48     38.08 o 
   5   7  10      262.88      213.18     27.27 o 
   6   7  10       21.75       38.89     30.34 o 
   7   7  10      128.90      134.55     36.47 o 
   8   7  10        0.18      -13.96     34.47 o 
   9   7  10       67.31       11.75     38.82 o 
  10   7  10       15.71        2.78     42.95 o 
  11   7  10       24.07      108.91     49.36 o 
  12   7  10       24.54      158.06     57.41 o 
  -4   8  10       35.91       55.06     45.52 o 
  -3   8  10      132.96      168.88     46.65 o 
  -2   8  10       89.08      118.03     40.10 o 
  -1   8  10       87.67      100.93     39.18 o 
   0   8  10      135.64      130.00     26.60 o 
   1   8  10       35.14       28.66     23.34 o 
   2   8  10      299.40      273.35     29.47 o 
   3   8  10      480.67      487.82     33.36 o 
   4   8  10      462.26      492.01     34.20 o 
   5   8  10      670.53      596.64     37.33 o 
   6   8  10       61.26       76.07     34.19 o 
   7   8  10      743.41      720.05     56.34 o 
   8   8  10        3.52       43.81     37.97 o 
   9   8  10      174.81      213.26     45.16 o 
  10   8  10       18.79        4.49     43.95 o 
  11   8  10       38.07       99.65     50.71 o 
  12   8  10       20.58       -5.13     54.92 o 
  -3   9  10      149.18      194.10     49.43 o 
  -2   9  10      109.96      107.91     44.73 o 
  -1   9  10      191.85      146.52     43.73 o 
   0   9  10     1033.11     1014.94     66.60 o 
   1   9  10       17.44       23.02     42.88 o 
   2   9  10      175.96      136.14     28.20 o 
   3   9  10        1.22       -8.31     25.20 o 
   4   9  10        2.24      -35.19     38.89 o 
   5   9  10      547.79      573.30     38.51 o 
   6   9  10       86.01      124.79     38.18 o 
   7   9  10      747.25      752.68     62.33 o 
   8   9  10        8.87       10.47     38.89 o 
   9   9  10      164.85      191.25     46.16 o 
  10   9  10       31.88       83.98     45.52 o 
  11   9  10       62.91      102.00     51.71 o 
  -2  10  10      143.75       79.99     48.79 o 
  -1  10  10      132.58      151.58     49.58 o 
   0  10  10      489.36      451.95     54.42 o 
   1  10  10        1.40       25.83     28.91 o 
   2  10  10      803.53      707.21     42.30 o 
   3  10  10       54.28       80.30     29.04 o 
   4  10  10      179.33      135.40     30.56 o 
   5  10  10       19.59      -33.48     88.18 o 
   6  10  10       17.06       -3.28     36.54 o 
   7  10  10     1017.62      879.53     68.95 o 
   8  10  10       26.42       41.31     43.24 o 
   9  10  10      250.61      199.73     50.22 o 
  10  10  10       15.83       41.74     50.50 o 
   1  11  10        0.55       21.65     43.45 o 
   2  11  10      338.01      372.67     51.85 o 
   3  11  10       63.72       86.19     42.95 o 
   4  11  10      386.94      313.19     49.43 o 
   5  11  10      223.36      232.63     45.44 o 
   7  11  10        0.09      -41.46     41.46 o 
   8  11  10        8.12       38.53     47.01 o 
   9  11  10       19.63       13.03     49.50 o 
   2  12  10      478.81      480.65     58.19 o 
   3  12  10       74.44       75.57     45.44 o 
   4  12  10      181.56      159.13     48.79 o 
   5  12  10      121.17      140.11     48.86 o 
   6  12  10       41.74      -27.49     42.88 o 
   7  12  10       77.93       81.06     45.80 o 
  -3  -9  11      386.67      385.78     67.10 o 
  -2  -9  11        1.47       25.14     55.27 o 
  -1  -9  11        6.29       76.86     55.91 o 
   0  -9  11        0.83      -17.32     35.81 o 
   1  -9  11       19.55       -1.18     34.19 o 
   2  -9  11       20.40      -46.80     48.01 o 
   3  -9  11        3.83       13.39     47.58 o 
   4  -9  11       24.49       39.10     50.15 o 
  -5  -8  11        3.52      -14.67     53.49 o 
  -4  -8  11       25.25      -49.86     50.57 o 
  -3  -8  11      183.95      198.02     58.98 o 
  -2  -8  11        5.12       36.11     49.36 o 
  -1  -8  11      147.16      188.90     49.65 o 
   0  -8  11       34.51       46.72     32.95 o 
   1  -8  11      123.63      163.09     33.13 o 
   2  -8  11      168.11      224.18     52.85 o 
   3  -8  11       15.36       28.85     45.02 o 
   4  -8  11      105.88       78.21     44.95 o 
   5  -8  11        0.20        2.85     45.16 o 
   6  -8  11        1.72       32.69     46.80 o 
  -6  -7  11       49.18       50.72     57.34 o 
  -5  -7  11       10.18       34.97     53.21 o 
  -4  -7  11        7.96      -30.70     48.44 o 
  -3  -7  11        8.39       56.84     46.73 o 
  -2  -7  11       17.70       40.81     48.01 o 
  -1  -7  11        1.61       13.03     41.31 o 
   0  -7  11       33.42       40.87     36.08 o 
   1  -7  11      259.83      261.50     34.28 o 
   2  -7  11      245.32      240.00     34.03 o 
   3  -7  11      188.34      191.46     47.08 o 
   4  -7  11      177.80      238.40     46.37 o 
   5  -7  11        5.96       -6.77     39.75 o 
   6  -7  11      119.07      140.18     47.58 o 
   7  -7  11        0.02      -19.37     46.87 o 
  -6  -6  11      247.60      271.31     62.11 o 
  -5  -6  11      218.22      282.35     58.76 o 
  -4  -6  11       11.92      -46.09     46.09 o 
  -3  -6  11       16.47       86.54     47.08 o 
  -2  -6  11       17.02      -19.37     40.67 o 
  -1  -6  11       78.89       25.86     43.52 o 
   0  -6  11       13.92      -11.76     27.00 o 
   1  -6  11        1.31      -30.98     30.98 o 
   2  -6  11       48.60       70.33     27.38 o 
   3  -6  11       25.04       21.23     36.90 o 
   4  -6  11      483.09      543.90     51.71 o 
   5  -6  11        1.25       -3.78     37.75 o 
   6  -6  11      528.84      472.53     55.49 o 
   7  -6  11        7.01       76.21     44.30 o 
   8  -6  11       49.94       18.52     46.16 o 
  -7  -5  11       24.08        1.35     55.20 o 
  -6  -5  11      184.31      242.96     59.55 o 
  -5  -5  11      208.54      273.59     56.56 o 
  -4  -5  11      631.47      658.08     66.74 o 
  -3  -5  11      910.94      913.15     69.31 o 
  -2  -5  11        1.54       34.40     37.61 o 
  -1  -5  11      154.92      113.40     43.09 o 
   0  -5  11        4.52       11.00     26.67 o 
   1  -5  11       23.72        3.98     24.70 o 
   2  -5  11        7.37       -5.38     25.12 o 
   3  -5  11        0.56        6.32     24.18 o 
   4  -5  11       81.21       72.87     37.11 o 
   5  -5  11        0.55      -17.02     35.61 o 
   6  -5  11      589.07      512.28     54.06 o 
   7  -5  11      306.03      251.51     47.79 o 
   8  -5  11      198.45      237.33     52.42 o 
   9  -5  11       82.08      -10.47     48.01 o 
  -7  -4  11       16.18       22.22     53.78 o 
  -6  -4  11        1.18      -47.15     47.15 o 
  -5  -4  11      112.74      144.45     50.15 o 
  -4  -4  11       79.63      171.66     45.44 o 
  -3  -4  11      355.89      502.31     55.34 o 
  -2  -4  11       73.64       73.58     38.89 o 
  -1  -4  11     1112.49     1045.57     64.68 o 
   0  -4  11       66.77       99.92     26.69 o 
   1  -4  11      730.48      776.89     39.78 o 
   2  -4  11      492.22      488.34     33.66 o 
   3  -4  11        4.17      -22.13     22.13 o 
   4  -4  11       14.33       39.46     34.83 o 
   5  -4  11        0.82      -31.41     34.19 o 
   6  -4  11      104.54      143.53     40.39 o 
   7  -4  11       17.95      -19.37     39.67 o 
   8  -4  11      236.17      230.21     49.22 o 
   9  -4  11      252.22      267.54     53.78 o 
  10  -4  11       14.95       -1.28     52.92 o 
  -7  -3  11        0.63       16.31     49.50 o 
  -6  -3  11        4.67      -10.27     34.93 o 
  -5  -3  11       16.22       56.93     32.16 o 
  -4  -3  11        7.40        3.85     29.56 o 
  -3  -3  11      376.50      408.58     40.81 o 
  -2  -3  11      118.84       98.14     44.48 o 
  -1  -3  11     1103.46      992.21     39.83 o 
   0  -3  11       89.26       58.99     19.50 o 
   1  -3  11     1773.39     1826.24     80.99 o 
   2  -3  11      277.95      257.72     27.62 o 
   3  -3  11      303.31      253.73     26.62 o 
   4  -3  11        6.66       -4.63     33.26 o 
   5  -3  11       18.29       10.76     34.62 o 
   6  -3  11       84.33      116.89     39.53 o 
   7  -3  11       35.59        0.00     37.97 o 
   8  -3  11        7.79       20.73     41.17 o 
   9  -3  11        1.25       -4.91     43.88 o 
  10  -3  11        3.35       15.67     48.86 o 
  -8  -2  11      103.19       81.77     56.06 o 
  -7  -2  11       13.60      -24.22     49.79 o 
  -6  -2  11      358.29      389.05     58.12 o 
  -5  -2  11       43.85       55.42     32.04 o 
  -4  -2  11       24.28       27.86     28.16 o 
  -3  -2  11        7.13      -10.83     25.35 o 
  -2  -2  11       21.75       19.51     27.00 o 
  -1  -2  11      133.32      127.37     23.84 o 
   0  -2  11       75.48       86.02     32.36 o 
   1  -2  11     1244.01     1207.30     34.09 o 
   2  -2  11      413.53      376.72     25.47 o 
   3  -2  11      114.10      130.42     20.81 o 
   4  -2  11     1541.31     1594.60     74.15 o 
   5  -2  11      111.12      177.43     41.31 o 
   6  -2  11       99.19      136.90     40.96 o 
   7  -2  11      129.61      127.00     42.03 o 
   8  -2  11        2.25       14.17     40.46 o 
   9  -2  11       12.10       11.25     44.02 o 
  10  -2  11        0.01      -47.79     47.79 o 
  11  -2  11        1.99       23.36     55.63 o 
  -8  -1  11      148.14      131.49     56.48 o 
  -7  -1  11       15.03       27.21     47.87 o 
  -6  -1  11      743.11      710.58     67.53 o 
  -5  -1  11      229.69      236.20     35.70 o 
  -4  -1  11       52.81       81.12     28.28 o 
  -3  -1  11       26.06       44.73     41.24 o 
  -2  -1  11      180.44      174.87     29.60 o 
  -1  -1  11      235.41      283.17     26.45 o 
   0  -1  11        0.23      -16.84     19.67 o 
   1  -1  11      139.72      118.06     24.97 o 
   2  -1  11       18.26       20.26     16.87 o 
   3  -1  11       61.28       71.88     17.93 o 
   4  -1  11      215.72      217.25     40.10 o 
   5  -1  11       68.02      163.47     40.10 o 
   6  -1  11     3949.04     3716.80    124.79 o 
   7  -1  11       27.83       69.59     41.24 o 
   8  -1  11      472.05      413.63     54.49 o 
   9  -1  11       29.79       61.54     45.52 o 
  10  -1  11        0.62       81.34     48.22 o 
  11  -1  11        5.28       16.17     53.49 o 
  -8   0  11        3.01      -52.21     52.21 o 
  -7   0  11        7.39      -40.74     48.29 o 
  -6   0  11      429.21      403.65     55.49 o 
  -5   0  11       16.32       45.88     29.85 o 
  -4   0  11      121.35      119.84     46.16 o 
  -3   0  11      390.27      437.08     33.72 o 
  -2   0  11      178.04      184.28     29.77 o 
  -1   0  11     1306.89     1358.79     55.77 o 
   0   0  11       98.15       89.96     21.31 o 
   1   0  11      587.93      568.99     25.00 o 
   2   0  11      299.50      299.73     20.00 o 
   3   0  11      177.54      157.16     18.83 o 
   4   0  11      168.22      228.75     40.81 o 
   5   0  11        0.40      -16.88     35.76 o 
   6   0  11      166.50      228.15     44.80 o 
   7   0  11      129.63      126.50     43.24 o 
   8   0  11      312.44      419.82     54.49 o 
   9   0  11      208.32      255.28     50.07 o 
  10   0  11      278.01      285.98     55.20 o 
  11   0  11      254.55      283.50     39.90 o 
  12   0  11        0.02       -4.04     39.83 o 
  -7   1  11       35.37       25.57     49.08 o 
  -6   1  11       11.22        9.83     43.52 o 
  -5   1  11       27.77       29.45     29.79 o 
  -4   1  11       29.59       53.92     55.74 o 
  -3   1  11      135.09      117.81     26.49 o 
  -2   1  11      824.26      759.77     37.22 o 
  -1   1  11     4490.44     4617.00     92.62 o 
   0   1  11        3.06        4.32     19.49 o 
   1   1  11     1211.82     1244.66     30.89 o 
   2   1  11      548.66      517.99     22.22 o 
   3   1  11      615.86      597.35     32.37 o 
   4   1  11      117.97      170.58     41.21 o 
   5   1  11        7.67      -20.02     34.26 o 
   6   1  11      118.43      113.82     40.39 o 
   7   1  11        7.03      -32.27     38.61 o 
   8   1  11       46.71        6.20     40.03 o 
   9   1  11      180.27      153.43     46.73 o 
  10   1  11       60.24      116.96     48.65 o 
  11   1  11      265.88      338.05     58.91 o 
  12   1  11        4.63       35.47     56.13 o 
  -7   2  11        0.42       13.75     50.07 o 
  -6   2  11      101.47       95.16     47.51 o 
  -5   2  11       42.10       77.05     73.29 o 
  -4   2  11       96.58      102.21     27.55 o 
  -3   2  11       44.70       48.13     24.55 o 
  -2   2  11      143.62      140.66     24.95 o 
  -1   2  11      851.29      853.23     36.13 o 
   0   2  11        2.07       -3.39     19.29 o 
   1   2  11     3084.45     3096.60     57.32 o 
   2   2  11      547.36      529.05     21.47 o 
   3   2  11     2757.10     2681.06     49.00 o 
   4   2  11     1731.13     1789.99     53.76 o 
   5   2  11       13.35       -9.00     27.35 o 
   6   2  11       26.78        2.85     34.47 o 
   7   2  11       29.07       -1.99     35.83 o 
   8   2  11      205.02      208.84     45.09 o 
   9   2  11        0.22      -11.68     39.46 o 
  10   2  11       72.60      103.78     47.58 o 
  11   2  11      125.31      131.63     52.78 o 
  12   2  11       16.44       72.72     56.34 o 
  -7   3  11        8.64      134.55     55.42 o 
  -6   3  11      399.33      454.95     43.46 o 
  -5   3  11       52.72       75.59     31.05 o 
  -4   3  11      327.53      301.32     33.38 o 
  -3   3  11       34.07       14.57     24.47 o 
  -2   3  11       98.48      121.66     24.31 o 
  -1   3  11       53.16       57.97     21.81 o 
   0   3  11        3.31       15.15     19.23 o 
   1   3  11      170.89      202.09     16.94 o 
   2   3  11      498.62      485.31     20.18 o 
   3   3  11     3873.42     3877.43     80.69 o 
   4   3  11     3265.30     3188.10     74.40 o 
   5   3  11      397.13      404.42     37.64 o 
   6   3  11      748.88      899.84     58.84 o 
   7   3  11        4.81      -32.41     32.41 o 
   8   3  11      444.51      455.15     50.71 o 
   9   3  11       72.99       83.34     40.39 o 
  10   3  11        4.35        1.78     43.38 o 
  11   3  11        0.01      -13.32     47.51 o 
  12   3  11        0.14       11.25     54.42 o 
  -6   4  11      212.65      207.69     55.70 o 
  -5   4  11      129.42      159.64     44.20 o 
  -4   4  11      254.12      252.56     32.78 o 
  -3   4  11      152.38      133.77     28.28 o 
  -2   4  11       33.59       15.10     23.43 o 
  -1   4  11     2197.24     2131.10     56.76 o 
   0   4  11       48.04       41.46     30.77 o 
   1   4  11      856.74      829.20     33.51 o 
   2   4  11       35.90       30.90     21.94 o 
   3   4  11      197.51      219.96     26.46 o 
   4   4  11     1551.72     1483.17    131.56 o 
   5   4  11      662.17      631.91     35.76 o 
   6   4  11     1816.03     1863.70     81.63 o 
   7   4  11        1.30      -31.84     31.84 o 
   8   4  11       17.68       24.65     35.61 o 
   9   4  11        9.06       -9.83     38.61 o 
  10   4  11      178.35      190.61     48.44 o 
  11   4  11       90.21      121.66     51.14 o 
  12   4  11        2.83      -52.35     52.35 o 
  -6   5  11      204.30      225.94     59.83 o 
  -5   5  11       27.87        8.41     47.44 o 
  -4   5  11      331.53      314.62     52.64 o 
  -3   5  11      569.39      544.76     53.64 o 
  -2   5  11      943.77      894.92     61.90 o 
  -1   5  11      177.26      179.28     36.68 o 
   0   5  11       10.52       86.61     32.34 o 
   1   5  11     1284.19     1276.69     42.70 o 
   2   5  11       98.19       81.90     20.83 o 
   3   5  11      625.77      560.27     31.78 o 
   4   5  11      160.40      168.22     44.20 o 
   5   5  11       42.28       39.91     29.35 o 
   6   5  11      486.41      459.57     46.73 o 
   7   5  11        7.24       96.02     37.61 o 
   8   5  11      267.54      241.04     44.02 o 
   9   5  11      246.50      279.86     50.36 o 
  10   5  11      258.12      255.28     53.21 o 
  11   5  11      171.43      276.08     57.77 o 
  12   5  11       15.41       71.66     54.49 o 
  -5   6  11        2.40       14.39     50.86 o 
  -4   6  11       84.83        6.84     41.81 o 
  -3   6  11       32.10        4.27     39.25 o 
  -2   6  11      571.21      557.72     53.49 o 
  -1   6  11      524.70      478.94     48.15 o 
   0   6  11        0.27      -30.63     30.63 o 
   1   6  11      196.83      222.63     25.65 o 
   2   6  11       55.48       92.36     23.13 o 
   3   6  11      202.12      176.11     25.89 o 
   4   6  11     1249.31     1262.05     46.89 o 
   5   6  11       14.28       24.47     48.72 o 
   6   6  11       55.93       57.59     26.83 o 
   7   6  11        6.16      -21.01     34.47 o 
   8   6  11       85.11       46.16     37.47 o 
   9   6  11       68.75       26.07     40.10 o 
  10   6  11       71.85       87.54     46.73 o 
  11   6  11      240.91      370.32     60.26 o 
  12   6  11       30.19      133.63     57.27 o 
  -5   7  11        5.24       24.50     52.35 o 
  -4   7  11      225.98      254.00     51.57 o 
  -3   7  11       33.42        8.12     42.81 o 
  -2   7  11        4.64       21.44     37.68 o 
  -1   7  11        2.91      -35.76     35.76 o 
   0   7  11       12.73       41.60     37.75 o 
   1   7  11      496.73      474.75     54.53 o 
   2   7  11      146.72      154.02     27.92 o 
   3   7  11     4013.23     3970.61    102.75 o 
   4   7  11      802.60      735.88     39.32 o 
   5   7  11      103.36       82.04     38.93 o 
   6   7  11      192.86      177.11     38.50 o 
   7   7  11        6.84       10.83     33.12 o 
   8   7  11      211.70      225.01     43.38 o 
   9   7  11        1.57        7.48     40.46 o 
  10   7  11        1.71       -4.99     44.66 o 
  11   7  11        6.01      -49.58     49.58 o 
  12   7  11        0.57       43.09     59.12 o 
  -4   8  11      129.98      145.16     51.85 o 
  -3   8  11       62.24      102.57     46.80 o 
  -2   8  11      243.81      285.20     45.94 o 
  -1   8  11      375.44      410.78     50.64 o 
   0   8  11        9.85       31.20     39.03 o 
   1   8  11       55.72       38.40     25.25 o 
   2   8  11       10.45        7.15     31.91 o 
   3   8  11     1211.31     1187.63     47.80 o 
   4   8  11     1157.83     1174.02     58.16 o 
   5   8  11      464.29      410.37     34.69 o 
   6   8  11      899.95      874.47     61.79 o 
   7   8  11      242.99      275.09     44.16 o 
   8   8  11      248.36      292.54     45.52 o 
   9   8  11       31.67       37.82     41.17 o 
  10   8  11       49.02       59.83     44.73 o 
  11   8  11        2.19      -13.39     49.01 o 
  -3   9  11      124.67      176.65     51.14 o 
  -2   9  11      109.61      145.59     47.79 o 
  -1   9  11      405.07      409.64     52.50 o 
   0   9  11       85.50       85.55     42.95 o 
   1   9  11      742.47      741.09     41.95 o 
   2   9  11      223.86      168.07     29.95 o 
   3   9  11       19.46      -26.49     26.49 o 
   4   9  11        0.41       -4.97     26.49 o 
   5   9  11       17.68      -16.10     26.63 o 
   6   9  11      734.57      707.80     45.26 o 
   7   9  11       48.80       31.84     37.89 o 
   8   9  11      409.90      398.31     54.49 o 
   9   9  11        2.93      -40.81     40.81 o 
  10   9  11      118.29      122.66     48.29 o 
  11   9  11       72.89       91.96     53.07 o 
  -1  10  11      429.69      445.96     57.70 o 
   0  10  11       52.05       79.21     46.01 o 
   1  10  11      642.56      662.36     60.90 o 
   2  10  11       21.28       26.35     30.16 o 
   3  10  11      418.55      473.89     42.17 o 
   4  10  11      105.58       63.72     30.20 o 
   5  10  11       91.61      122.17     31.14 o 
   6  10  11        4.76      -30.96     30.96 o 
   7  10  11       89.45       66.53     41.81 o 
   8  10  11      637.79      513.06     59.69 o 
   9  10  11       18.71       48.15     47.79 o 
  10  10  11       72.96       53.35     48.86 o 
   0  11  11       63.21       96.09     51.14 o 
   1  11  11      620.33      614.06     65.46 o 
   2  11  11        1.17        0.11     35.47 o 
   3  11  11      433.98      492.94     62.11 o 
   4  11  11      147.21      176.42     35.34 o 
   5  11  11      166.41       92.15     45.48 o 
   6  11  11      107.07      133.20     45.59 o 
   7  11  11       31.80       62.11     43.81 o 
   8  11  11        0.98       -5.48     45.30 o 
   9  11  11        0.04       11.75     50.15 o 
   3  12  11      280.68      179.07     51.50 o 
   4  12  11       21.17        4.42     46.37 o 
   5  12  11      101.40      183.49     50.36 o 
   6  12  11       56.87       13.96     47.30 o 
   7  12  11        1.46      -39.25     45.73 o 
  -2  -9  12      186.78      258.13     62.97 o 
  -1  -9  12       14.67       40.39     51.85 o 
   0  -9  12        3.97       -0.21     52.78 o 
   1  -9  12       24.13       58.50     38.72 o 
   2  -9  12       12.72      -50.79     53.49 o 
  -4  -8  12        8.39       20.02     55.27 o 
  -3  -8  12        0.08      -10.54     55.99 o 
  -2  -8  12       91.44       55.70     51.57 o 
  -1  -8  12        0.52        3.92     47.44 o 
   0  -8  12       36.79        0.85     45.87 o 
   1  -8  12       97.56      115.98     35.60 o 
   2  -8  12      180.27      159.74     42.13 o 
   3  -8  12      150.60      241.25     54.28 o 
   4  -8  12        1.16      -10.68     47.87 o 
   5  -8  12        0.46        9.69     50.15 o 
  -5  -7  12       30.98       75.08     55.70 o 
  -4  -7  12        3.03       10.68     49.86 o 
  -3  -7  12       37.40       81.27     49.65 o 
  -2  -7  12       41.14      105.77     50.07 o 
  -1  -7  12        1.07       71.44     47.87 o 
   0  -7  12        2.96      -36.83     40.81 o 
   1  -7  12       82.20      127.95     33.41 o 
   2  -7  12      170.23      163.25     33.39 o 
   3  -7  12      562.52      606.30     61.19 o 
   4  -7  12       85.52       96.52     46.65 o 
   5  -7  12      308.04      314.40     52.64 o 
   6  -7  12        5.38      -45.23     45.23 o 
  -6  -6  12       84.85       82.13     60.26 o 
  -5  -6  12      163.63      225.51     57.34 o 
  -4  -6  12      579.23      476.45     64.32 o 
  -3  -6  12       41.33       29.99     45.87 o 
  -2  -6  12       12.64      -17.24     43.45 o 
  -1  -6  12        0.00      -21.80     43.52 o 
   0  -6  12        7.62      -41.24     41.24 o 
   1  -6  12       28.96       -3.64     29.11 o 
   2  -6  12        1.78      -25.30     38.64 o 
   3  -6  12       94.88      112.59     29.77 o 
   4  -6  12       11.30      -32.62     41.38 o 
   5  -6  12      537.70      480.58     54.99 o 
   6  -6  12        6.84       -6.84     42.03 o 
   7  -6  12      154.26      145.09     50.22 o 
   8  -6  12       11.37      -49.50     49.50 o 
  -6  -5  12       14.57      -22.79     52.07 o 
  -5  -5  12      283.97      359.85     61.19 o 
  -4  -5  12      349.38      494.68     60.69 o 
  -3  -5  12       40.28       55.42     45.23 o 
  -2  -5  12      398.18      374.95     50.79 o 
  -1  -5  12        3.14      -32.55     40.24 o 
   0  -5  12       61.92       98.15     39.25 o 
   1  -5  12       14.44      -16.31     25.95 o 
   2  -5  12        2.08      -17.67     52.64 o 
   3  -5  12       11.08      -26.12     42.38 o 
   4  -5  12        0.03       11.97     39.82 o 
   5  -5  12       69.17       73.86     41.10 o 
   6  -5  12       23.04       26.21     42.17 o 
   7  -5  12      363.49      400.59     55.49 o 
   8  -5  12      133.16      126.79     49.50 o 
  -7  -4  12        0.11       77.50     55.13 o 
  -6  -4  12        2.00       40.74     53.42 o 
  -5  -4  12       52.60       63.04     48.93 o 
  -4  -4  12       75.33       60.47     45.59 o 
  -3  -4  12       71.07       39.32     41.38 o 
  -2  -4  12      851.58      967.86     67.17 o 
  -1  -4  12        2.64      -16.81     37.25 o 
   0  -4  12      388.27      297.10     46.23 o 
   1  -4  12      192.88      206.10     50.32 o 
   2  -4  12      580.49      519.28     35.64 o 
   3  -4  12      183.92      174.35     27.87 o 
   4  -4  12        0.18      -35.54     35.54 o 
   5  -4  12       80.41       55.84     38.75 o 
   6  -4  12       22.12       12.89     40.67 o 
   7  -4  12       22.59       36.54     42.88 o 
   8  -4  12       35.87      -24.08     44.95 o 
   9  -4  12       48.92       43.24     46.09 o 
  -7  -3  12       14.52       30.70     53.85 o 
  -6  -3  12        7.82      -43.95     48.79 o 
  -5  -3  12        8.00       -9.33     45.87 o 
  -4  -3  12       38.16       36.40     43.95 o 
  -3  -3  12       18.67      -16.67     38.53 o 
  -2  -3  12      174.76      114.46     39.25 o 
  -1  -3  12        4.91      -33.83     33.83 o 
   0  -3  12      271.78      270.31     42.17 o 
   1  -3  12      261.15      281.24     30.11 o 
   2  -3  12      764.32      770.02     38.98 o 
   3  -3  12      171.56      196.34     27.88 o 
   4  -3  12        4.57      -31.70     36.26 o 
   5  -3  12      207.44      264.12     44.66 o 
   6  -3  12       24.42      -29.56     38.04 o 
   7  -3  12      108.66       57.27     42.45 o 
   8  -3  12        3.27      -28.42     40.10 o 
   9  -3  12        4.33      -24.00     44.02 o 
  10  -3  12       11.40        2.35     50.36 o 
  -7  -2  12      289.94      423.72    122.09 o 
  -6  -2  12       72.42      119.14     37.33 o 
  -5  -2  12      137.82      236.01     60.44 o 
  -4  -2  12      162.48      149.48     43.98 o 
  -3  -2  12        7.25      -23.23     26.29 o 
  -2  -2  12       37.30       60.28     24.78 o 
  -1  -2  12       26.39       36.32     24.12 o 
   0  -2  12      688.75      669.17     34.50 o 
   1  -2  12       56.36       42.96     19.42 o 
   2  -2  12      544.08      535.13     27.24 o 
   3  -2  12      555.90      548.14     28.39 o 
   4  -2  12      355.21      326.51     45.44 o 
   5  -2  12        7.93      109.12     40.46 o 
   6  -2  12       78.40       75.00     39.32 o 
   7  -2  12      299.38      295.74     48.79 o 
   8  -2  12       39.34       52.35     41.53 o 
   9  -2  12        0.40       57.55     44.59 o 
  10  -2  12       14.19      -47.44     47.44 o 
  11  -2  12        6.61      -21.80     54.56 o 
  -7  -1  12      318.87      388.85     48.22 o 
  -6  -1  12        3.81       66.36     49.68 o 
  -5  -1  12      870.26      955.39     54.81 o 
  -4  -1  12      170.85      229.82     32.87 o 
  -3  -1  12        1.41      -11.03     44.77 o 
  -2  -1  12      522.28      556.63     34.76 o 
  -1  -1  12        9.80       18.69     23.21 o 
   0  -1  12     1416.18     1421.01     46.79 o 
   1  -1  12       43.51       58.41     18.62 o 
   2  -1  12        0.87       -4.13     18.27 o 
   3  -1  12      109.88      117.88     20.27 o 
   4  -1  12       14.15        7.48     36.26 o 
   5  -1  12     1021.10     1109.25     67.53 o 
   6  -1  12      637.13      642.70     57.84 o 
   7  -1  12     1611.53     1664.48     86.69 o 
   8  -1  12       74.58       64.18     42.81 o 
   9  -1  12      106.04      147.44     48.22 o 
  10  -1  12      100.47      102.93     50.15 o 
  11  -1  12       56.11       -4.34     52.64 o 
  -7   0  12       11.09       43.95     39.40 o 
  -6   0  12       24.58       19.90     34.97 o 
  -5   0  12       74.30       82.65     33.68 o 
  -4   0  12       60.92      139.66     31.47 o 
  -3   0  12      188.99      222.92     30.72 o 
  -2   0  12      606.59      739.06     38.42 o 
  -1   0  12       24.81       30.00     23.03 o 
   0   0  12      701.24      752.71     53.39 o 
   1   0  12       43.71       34.51     17.51 o 
   2   0  12      468.68      446.70     23.63 o 
   3   0  12       64.34       48.37     18.73 o 
   4   0  12        0.22        9.19     27.64 o 
   5   0  12       30.80       26.28     38.61 o 
   6   0  12      716.94      768.56     61.68 o 
   7   0  12      774.81      842.07     65.46 o 
   8   0  12      311.69      316.47     51.78 o 
   9   0  12      338.71      394.47     56.63 o 
  10   0  12       76.35       32.20     47.22 o 
  11   0  12       10.12       90.32     52.92 o 
  -7   1  12        0.92      -40.96     40.96 o 
  -6   1  12       21.24        2.89     49.29 o 
  -5   1  12        7.95       -2.78     48.15 o 
  -4   1  12        0.72       -3.83     28.04 o 
  -3   1  12        5.76       50.05     27.00 o 
  -2   1  12     1019.76     1051.28     44.42 o 
  -1   1  12      243.27      255.96     43.88 o 
   0   1  12     3593.79     3514.18     77.98 o 
   1   1  12      623.65      572.69     24.12 o 
   2   1  12      685.98      694.37     26.04 o 
   3   1  12      576.46      603.59     25.12 o 
   4   1  12      201.09      195.97     28.07 o 
   5   1  12        1.03       14.25     35.90 o 
   6   1  12      129.26       65.89     40.96 o 
   7   1  12      126.04      133.06     44.16 o 
   8   1  12       37.82      -39.10     39.10 o 
   9   1  12       63.05      140.25     47.01 o 
  10   1  12      258.16      261.84     53.85 o 
  11   1  12       41.17       18.52     49.58 o 
  12   1  12      232.78      159.77     61.90 o 
  -6   2  12        4.46      -34.68     34.68 o 
  -5   2  12       41.56       27.53     32.14 o 
  -4   2  12      152.47      116.09     49.50 o 
  -3   2  12       94.88       88.01     28.14 o 
  -2   2  12       28.34       35.02     45.52 o 
  -1   2  12       35.13       47.82     22.82 o 
   0   2  12     1460.06     1499.45     47.59 o 
   1   2  12      189.22      224.63     18.79 o 
   2   2  12     1945.32     1915.83     40.61 o 
   3   2  12     1927.06     1921.46     55.01 o 
   4   2  12      666.72      722.97     38.10 o 
   5   2  12      152.98      232.92     31.12 o 
   6   2  12       11.26        3.70     36.26 o 
   7   2  12       81.32       81.91     39.82 o 
   8   2  12       14.21       33.83     40.39 o 
   9   2  12        6.33      -22.15     42.24 o 
  10   2  12        9.17       39.67     45.73 o 
  11   2  12        8.70      -47.65     47.65 o 
  12   2  12       45.03       19.45     56.84 o 
  -6   3  12        7.78       34.23     52.78 o 
  -5   3  12      284.71      325.47     38.78 o 
  -4   3  12       56.50      108.21     31.47 o 
  -3   3  12      141.25      105.18     28.55 o 
  -2   3  12       73.52       49.06     25.92 o 
  -1   3  12        0.18      -16.13     21.80 o 
   0   3  12        0.01        5.21     21.25 o 
   1   3  12       33.50       29.99     29.84 o 
   2   3  12      387.40      380.00     27.16 o 
   3   3  12      662.40      660.47     34.43 o 
   4   3  12      979.95     1036.88     43.13 o 
   5   3  12     1724.46     1675.12     57.04 o 
   6   3  12      140.61      157.13     39.60 o 
   7   3  12      238.92      309.56     45.44 o 
   8   3  12        0.73       40.89     39.67 o 
   9   3  12      136.02      109.19     43.52 o 
  10   3  12       20.07       72.87     46.51 o 
  11   3  12        0.54        6.91     49.72 o 
  12   3  12        0.29       60.19     57.91 o 
  -6   4  12       44.25       61.59     51.82 o 
  -5   4  12      273.56      303.27     68.45 o 
  -4   4  12      174.83      167.03     47.08 o 
  -3   4  12      110.04      105.06     41.67 o 
  -2   4  12      524.45      499.96     51.93 o 
  -1   4  12      565.82      548.04     48.51 o 
   0   4  12      614.54      594.62     49.01 o 
   1   4  12        0.24       11.97     30.13 o 
   2   4  12       28.78       59.37     22.83 o 
   3   4  12      515.38      502.56     30.98 o 
   4   4  12      391.76      403.56     31.55 o 
   5   4  12      441.76      437.05     33.96 o 
   6   4  12       51.05       29.13     33.19 o 
   7   4  12      331.39      379.44     47.30 o 
   8   4  12       10.57        6.55     37.61 o 
   9   4  12      149.86      204.85     47.30 o 
  10   4  12       58.42      103.78     47.58 o 
  11   4  12       49.30       40.67     50.36 o 
  12   4  12       72.65       98.87     57.48 o 
  -5   5  12       22.64       64.60     52.35 o 
  -4   5  12        2.50      -15.96     42.38 o 
  -3   5  12      129.90       96.87     42.81 o 
  -2   5  12     1017.10      886.52     63.75 o 
  -1   5  12        5.03      -18.95     34.40 o 
   0   5  12      822.17      891.64     59.26 o 
   1   5  12      436.73      434.43     45.09 o 
   2   5  12      793.07      769.30     35.48 o 
   3   5  12      629.20      565.63     32.91 o 
   4   5  12      162.23      162.40     40.74 o 
   5   5  12       15.01        2.21     24.06 o 
   6   5  12        3.21       23.21     35.44 o 
   7   5  12       86.22      180.71     43.16 o 
   8   5  12       40.26       -2.49     37.68 o 
   9   5  12      140.41       72.80     44.66 o 
  10   5  12      260.17      232.78     53.21 o 
  11   5  12      120.62      130.63     55.70 o 
  12   5  12      117.13      216.75     62.47 o 
  -5   6  12        2.33       -2.56     52.28 o 
  -4   6  12       11.39      -20.16     44.66 o 
  -3   6  12       74.92       26.07     42.81 o 
  -2   6  12        9.84       20.66     38.11 o 
  -1   6  12      462.20      400.16     49.65 o 
   0   6  12     1517.21     1525.44     77.85 o 
   1   6  12      393.60      304.15     42.88 o 
   2   6  12     1384.83     1418.66     48.24 o 
   3   6  12      190.63      175.56     26.10 o 
   4   6  12      467.21      466.11     32.32 o 
   5   6  12      133.61      123.88     26.58 o 
   6   6  12        3.90      -26.55     26.88 o 
   7   6  12        0.39      -28.35     34.33 o 
   8   6  12       43.74        9.12     38.32 o 
   9   6  12        0.36       19.09     41.88 o 
  10   6  12       48.25       17.24     45.87 o 
  11   6  12       70.95      128.28     52.42 o 
  12   6  12      173.14      250.65     64.60 o 
  -4   7  12       27.42       -7.76     49.29 o 
  -3   7  12       90.26       98.37     47.01 o 
  -2   7  12       15.14       -6.55     37.25 o 
  -1   7  12        7.00      -26.57     38.53 o 
   0   7  12      159.04       84.19     39.03 o 
   1   7  12      193.34      180.99     41.67 o 
   2   7  12      333.87      323.17     30.71 o 
   3   7  12      493.90      510.92     34.78 o 
   4   7  12     2047.28     1982.00    111.54 o 
   5   7  12      563.75      608.85     55.56 o 
   6   7  12        7.41       -3.49     28.04 o 
   7   7  12     1103.74     1114.45     69.16 o 
   8   7  12        2.06       39.18     39.18 o 
   9   7  12       54.51       70.30     43.81 o 
  10   7  12       14.49       -7.84     45.66 o 
  11   7  12       36.77        9.97     52.42 o 
  12   7  12       32.22      -15.39     59.12 o 
  -3   8  12       97.87       57.41     47.08 o 
  -2   8  12      301.51      274.66     50.00 o 
  -1   8  12       87.46       44.09     42.67 o 
   0   8  12      381.23      347.95     51.43 o 
   1   8  12        5.34      -37.47     37.47 o 
   2   8  12       95.12       67.02     27.64 o 
   3   8  12      268.45      295.71     61.61 o 
   4   8  12      467.33      476.08     36.34 o 
   5   8  12     1055.67     1040.49     68.74 o 
   6   8  12       58.73       54.83     30.60 o 
   7   8  12       13.19      -16.74     36.83 o 
   8   8  12       21.22      123.23     44.02 o 
   9   8  12      650.14      593.91     62.61 o 
  10   8  12       52.79       47.44     46.87 o 
  11   8  12        3.50       40.32     49.86 o 
  -2   9  12      137.79      129.07     51.85 o 
  -1   9  12       70.21       62.11     45.30 o 
   0   9  12      811.77      864.65     66.39 o 
   1   9  12       27.96        2.14     42.67 o 
   2   9  12      437.57      426.55     36.74 o 
   3   9  12        3.40        1.28     28.51 o 
   4   9  12       67.62       81.22     30.13 o 
   5   9  12      191.42      188.62     32.13 o 
   6   9  12       10.76      -36.57     40.32 o 
   7   9  12      718.71      625.18     58.98 o 
   8   9  12       53.38      -13.82     41.67 o 
   9   9  12      182.97      259.84     51.43 o 
  10   9  12       29.76       38.04     48.01 o 
  -1  10  12       65.37       24.65     50.15 o 
   0  10  12      306.85      233.13     51.57 o 
   1  10  12        3.66      -45.44     45.44 o 
   2  10  12      257.92      231.66     35.30 o 
   3  10  12       80.84       54.27     31.35 o 
   4  10  12      167.50      237.24     34.77 o 
   5  10  12       30.65       26.06     30.61 o 
   6  10  12       26.55      -31.58     33.16 o 
   7  10  12        4.18       60.40     43.16 o 
   8  10  12       85.06        3.56     45.02 o 
   9  10  12      139.92      135.69     52.35 o 
  10  10  12       19.04       39.75     50.50 o 
   1  11  12        6.33       95.02     53.64 o 
   2  11  12      362.66      324.80     59.55 o 
   3  11  12       50.54       33.28     49.58 o 
   4  11  12      255.28      236.79     38.72 o 
   5  11  12      188.99      230.82     36.77 o 
   6  11  12       28.44       33.33     37.01 o 
   7  11  12       18.83        4.42     44.23 o 
   8  11  12       19.04       48.08     49.36 o 
  -2  -8  13        0.21        0.00     52.85 o 
  -1  -8  13       15.88       71.94     51.93 o 
   0  -8  13        5.72       26.92     49.43 o 
   1  -8  13      164.51      192.60     53.92 o 
   2  -8  13      179.04      205.03     39.15 o 
   3  -8  13      161.32      148.23     56.98 o 
   4  -8  13      129.83      166.75     59.26 o 
  -4  -7  13        3.75      -31.06     50.64 o 
  -3  -7  13        0.13       48.44     51.00 o 
  -2  -7  13        3.67      -16.10     48.51 o 
  -1  -7  13        0.43      -44.38     44.38 o 
   0  -7  13        2.57      -41.88     41.88 o 
   1  -7  13        5.81      -15.60     44.59 o 
   2  -7  13      261.44      299.64     58.16 o 
   3  -7  13       44.65      130.35     52.57 o 
   4  -7  13      326.04      321.10     56.91 o 
   5  -7  13       14.50       89.18     51.07 o 
   6  -7  13      108.54      140.04     54.78 o 
  -5  -6  13      175.19      299.52     63.46 o 
  -4  -6  13       61.16       72.94     50.86 o 
  -3  -6  13      168.48      265.47     54.85 o 
  -2  -6  13        5.64       38.68     47.30 o 
  -1  -6  13       17.44       48.65     47.30 o 
   0  -6  13        0.62       14.39     44.23 o 
   1  -6  13       11.85        5.20     40.53 o 
   2  -6  13       89.55      103.01     32.42 o 
   3  -6  13       16.51       -1.14     29.42 o 
   4  -6  13      165.29       87.40     50.50 o 
   5  -6  13       10.77       39.18     47.08 o 
   6  -6  13      230.73      245.67     54.28 o 
   7  -6  13       78.39       36.54     51.28 o 
  -5  -5  13       50.73      123.44     57.13 o 
  -4  -5  13      300.38      240.40     56.27 o 
  -3  -5  13      362.72      355.00     57.27 o 
  -2  -5  13       46.48       31.20     42.81 o 
  -1  -5  13      253.90      338.84     51.00 o 
   0  -5  13       11.25       37.47     38.18 o 
   1  -5  13       17.04       35.83     37.75 o 
   2  -5  13       71.13       91.12     30.66 o 
   3  -5  13        6.38      -18.31     27.75 o 
   4  -5  13       14.46      -41.10     42.74 o 
   5  -5  13        2.71       -1.00     42.38 o 
   6  -5  13      155.52      157.42     49.58 o 
   7  -5  13       19.18        0.43     46.80 o 
   8  -5  13       42.64       40.74     48.86 o 
  -6  -4  13        4.20       69.66     56.56 o 
  -5  -4  13       18.92      -47.51     47.51 o 
  -4  -4  13        4.84       -5.84     48.01 o 
  -3  -4  13      120.04      163.83     47.58 o 
  -2  -4  13      246.69      286.41     49.86 o 
  -1  -4  13      427.49      489.06     52.57 o 
   0  -4  13       23.56       51.50     39.60 o 
   1  -4  13      432.61      481.29     50.86 o 
   2  -4  13      145.18      221.42     59.83 o 
   3  -4  13       30.80       27.61     26.17 o 
   4  -4  13       34.48       78.49     42.45 o 
   5  -4  13        0.23       53.21     42.52 o 
   6  -4  13        0.02      -35.47     41.53 o 
   7  -4  13        7.14       15.81     43.66 o 
   8  -4  13        2.52      -44.87     44.87 o 
   9  -4  13        4.02      -48.08     48.08 o 
  -6  -3  13       55.67       11.90     52.14 o 
  -5  -3  13       20.24       -6.48     48.01 o 
  -4  -3  13        0.42        5.27     44.09 o 
  -3  -3  13        5.44       67.45     46.01 o 
  -2  -3  13       23.19       28.21     40.39 o 
  -1  -3  13       28.60       62.25     37.47 o 
   0  -3  13       20.52       11.75     34.47 o 
   1  -3  13      531.56      512.06     48.22 o 
   2  -3  13      535.52      552.68     37.86 o 
   3  -3  13      330.37      293.04     31.33 o 
   4  -3  13      181.75      211.19     46.44 o 
   5  -3  13        1.76        2.56     40.46 o 
   6  -3  13       16.63       -2.21     41.38 o 
   7  -3  13       37.78       84.12     43.24 o 
   8  -3  13       10.15      -14.17     43.31 o 
   9  -3  13        0.06      -13.89     47.44 o 
  10  -3  13        5.28      -49.79     49.79 o 
  -6  -2  13      223.93      318.72     74.15 o 
  -5  -2  13      115.90       78.78     37.42 o 
  -4  -2  13      119.83      172.09     35.61 o 
  -3  -2  13      140.48      176.59     31.02 o 
  -2  -2  13        1.33      -26.67     26.67 o 
  -1  -2  13       13.20       32.23     26.01 o 
   0  -2  13        0.14       18.82     29.56 o 
   1  -2  13      164.29      119.27     25.56 o 
   2  -2  13      327.86      335.92     33.75 o 
   3  -2  13      187.83      166.87     26.07 o 
   4  -2  13     1144.82     1251.92     70.66 o 
   5  -2  13      130.70      163.61     44.02 o 
   6  -2  13      816.93      838.22     63.82 o 
   7  -2  13        0.23       44.66     44.30 o 
   8  -2  13      198.19      257.99     52.28 o 
   9  -2  13        4.78       27.49     48.36 o 
  10  -2  13        7.15       -6.20     49.43 o 
  -6  -1  13      367.58      423.75     78.92 o 
  -5  -1  13       38.95       43.00     43.95 o 
  -4  -1  13      304.89      290.38     44.13 o 
  -3  -1  13      222.49      293.96     34.65 o 
  -2  -1  13       30.01       43.39     25.55 o 
  -1  -1  13      533.07      590.22     36.35 o 
   0  -1  13       64.18       49.46     24.76 o 
   1  -1  13      291.14      293.64     29.13 o 
   2  -1  13       27.04        5.04     19.72 o 
   3  -1  13       12.15       -1.76     21.90 o 
   4  -1  13      327.12      258.66     24.63 o 
   5  -1  13       82.11       63.89     41.88 o 
   6  -1  13     1464.24     1389.82     78.07 o 
   7  -1  13      208.07      180.99     48.01 o 
   8  -1  13      666.88      640.92     63.25 o 
   9  -1  13      117.77       65.74     46.37 o 
  10  -1  13        7.76       12.11     48.29 o 
  11  -1  13       36.35       81.06     55.49 o 
  -6   0  13       36.33       64.68     39.33 o 
  -5   0  13       27.42       -4.70     34.25 o 
  -4   0  13      169.91      186.13     34.18 o 
  -3   0  13      173.95      188.72     31.91 o 
  -2   0  13      175.89      169.55     28.95 o 
  -1   0  13     2243.92     2314.34     65.25 o 
   0   0  13       11.65       23.75     24.24 o 
   1   0  13      439.34      422.17     51.61 o 
   2   0  13      208.98      227.68     25.93 o 
   3   0  13        8.47       41.43     42.60 o 
   4   0  13      113.47       93.13     21.83 o 
   5   0  13       24.83      -31.98     39.18 o 
   6   0  13      228.07      219.03     47.01 o 
   7   0  13        0.50      -24.29     41.74 o 
   8   0  13      197.21      208.56     50.64 o 
   9   0  13      227.91      320.67     54.99 o 
  10   0  13      119.35      172.66     52.14 o 
  11   0  13      157.42      185.84     57.13 o 
  -6   1  13        2.13       31.90     37.88 o 
  -5   1  13        2.13      -12.30     34.08 o 
  -4   1  13        5.62       35.52     66.21 o 
  -3   1  13       35.71        8.15     31.98 o 
  -2   1  13       10.41        8.05     24.90 o 
  -1   1  13     1787.37     1952.76    118.95 o 
   0   1  13        7.55        8.10     37.32 o 
   1   1  13     3478.42     3427.37     77.68 o 
   2   1  13      242.86      237.97     21.01 o 
   3   1  13      107.18      112.49     26.76 o 
   4   1  13      184.41      263.13     83.84 o 
   5   1  13        6.92      -10.16     27.73 o 
   6   1  13      219.53      206.64     44.38 o 
   7   1  13       28.61       44.38     41.10 o 
   8   1  13       47.83       45.16     43.38 o 
   9   1  13        2.28      -12.61     44.30 o 
  10   1  13        0.30        0.07     47.44 o 
  11   1  13       64.42       73.58     53.28 o 
  -6   2  13      202.57      268.04     42.52 o 
  -5   2  13       33.91        3.16     33.66 o 
  -4   2  13      236.57      201.06     60.40 o 
  -3   2  13       86.13       71.33     30.01 o 
  -2   2  13        0.78      -25.53     25.53 o 
  -1   2  13      699.97      719.98     37.97 o 
   0   2  13        4.01       27.05     33.62 o 
   1   2  13     1391.04     1401.77     45.96 o 
   2   2  13      675.29      652.96     26.36 o 
   3   2  13      812.05      816.95     38.77 o 
   4   2  13      138.98      180.91     37.04 o 
   5   2  13       69.55       87.06     29.44 o 
   6   2  13      560.10      658.44     57.70 o 
   7   2  13       88.11       52.00     41.17 o 
   8   2  13      134.11      110.83     45.37 o 
   9   2  13       11.39       25.78     43.81 o 
  10   2  13       15.73       10.97     46.87 o 
  11   2  13       30.48       71.66     51.78 o 
  12   2  13        0.40       83.41     57.62 o 
  -5   3  13       26.29       45.46     35.25 o 
  -4   3  13      219.50      284.15     59.19 o 
  -3   3  13      313.54      340.58     35.45 o 
  -2   3  13       39.69        7.34     37.11 o 
  -1   3  13     1188.24     1219.65     69.38 o 
   0   3  13        4.46        9.54     33.55 o 
   1   3  13      140.00      152.43     35.33 o 
   2   3  13       92.51       97.13     24.36 o 
   3   3  13      282.04      320.16     29.99 o 
   4   3  13      854.67      909.22     72.58 o 
   5   3  13      113.77      114.56     32.91 o 
   6   3  13      254.36      239.61     44.45 o 
   7   3  13        4.71       26.92     38.61 o 
   8   3  13      434.71      497.32     56.13 o 
   9   3  13       17.70       88.18     45.09 o 
  10   3  13       42.70       70.02     47.79 o 
  11   3  13       16.19       31.20     49.29 o 
  12   3  13        0.66       17.59     57.70 o 
  -5   4  13       14.35      -10.68     52.85 o 
  -4   4  13      191.03      180.21     50.00 o 
  -3   4  13      171.35      190.32     48.51 o 
  -2   4  13       65.21       47.94     39.10 o 
  -1   4  13      221.58      268.18     43.81 o 
   0   4  13       54.82       42.88     35.83 o 
   1   4  13     2082.77     2147.98     89.39 o 
   2   4  13        0.37        0.18     22.24 o 
   3   4  13       26.27       46.24     23.79 o 
   4   4  13      166.63      160.53     27.79 o 
   5   4  13       67.24       98.00     27.11 o 
   6   4  13      198.61      165.35     31.22 o 
   7   4  13       39.18       15.60     36.18 o 
   8   4  13      509.13      522.32     57.13 o 
   9   4  13      211.92      175.94     47.72 o 
  10   4  13      214.90      322.31     55.77 o 
  11   4  13       93.54      243.53     55.56 o 
  12   4  13        0.58      125.93     59.62 o 
  -5   5  13        9.26       52.50     56.84 o 
  -4   5  13       32.42       97.51     48.51 o 
  -3   5  13        7.80        0.71     43.45 o 
  -2   5  13      512.53      501.10     56.06 o 
  -1   5  13      957.70      991.79     66.46 o 
   0   5  13       43.48       35.04     36.54 o 
   1   5  13      114.99      128.00     37.75 o 
   2   5  13      263.60      229.72     26.95 o 
   3   5  13       34.13       84.43     24.44 o 
   4   5  13      117.88       77.13     25.49 o 
   5   5  13      125.52      156.43     58.34 o 
   6   5  13      212.92      214.46     32.91 o 
   7   5  13      111.50      133.41     41.74 o 
   8   5  13        2.28        5.34     39.82 o 
   9   5  13       45.22       65.82     46.51 o 
  10   5  13      105.10      138.18     51.00 o 
  11   5  13      265.13      329.79     62.11 o 
  12   5  13       65.40      137.40     61.47 o 
  -4   6  13       60.11       79.63     50.29 o 
  -3   6  13        5.68       -1.21     43.16 o 
  -2   6  13       30.71       60.26     40.67 o 
  -1   6  13      533.66      477.52     53.92 o 
   0   6  13      131.78      106.91     42.81 o 
   1   6  13     1652.32     1747.53     84.76 o 
   2   6  13      151.24      133.58     26.92 o 
   3   6  13      691.39      699.14     65.99 o 
   4   6  13      386.20      389.47     33.42 o 
   5   6  13       73.64       87.77     28.20 o 
   6   6  13      196.83      143.83     55.20 o 
   7   6  13        2.60      -35.33     35.33 o 
   8   6  13      208.01      162.90     45.37 o 
   9   6  13        0.76       -0.64     42.88 o 
  10   6  13       40.69       48.08     47.79 o 
  11   6  13      100.94       82.27     53.99 o 
  -3   7  13      127.72      177.00     50.43 o 
  -2   7  13       19.06       26.00     44.95 o 
  -1   7  13       40.74       78.71     43.52 o 
   0   7  13        5.70       11.97     39.67 o 
   1   7  13       34.02       29.20     38.25 o 
   2   7  13      422.02      382.07     51.36 o 
   3   7  13     1687.50     1648.16     56.13 o 
   4   7  13      935.89      919.06     44.78 o 
   5   7  13      497.53      449.68     36.36 o 
   6   7  13      252.31      241.15     36.81 o 
   7   7  13       94.96      108.20     39.53 o 
   8   7  13      379.74      422.74     54.35 o 
   9   7  13       32.37       43.02     46.58 o 
  10   7  13       13.42        2.85     49.86 o 
  11   7  13        0.42      -30.13     52.99 o 
  -2   8  13      108.17      100.86     49.08 o 
  -1   8  13      326.46      325.09     52.78 o 
   0   8  13       18.71      -41.46     41.46 o 
   1   8  13      257.90      144.67     44.16 o 
   2   8  13       37.00       34.90     41.74 o 
   3   8  13      164.95      176.69     35.12 o 
   4   8  13      558.37      525.09     38.52 o 
   5   8  13      182.50      203.68     46.80 o 
   6   8  13      389.93      351.21     39.47 o 
   7   8  13       32.43      -16.95     38.04 o 
   8   8  13      110.72      142.24     45.44 o 
   9   8  13        1.38       62.68     45.30 o 
  10   8  13      147.65      223.52     56.06 o 
  11   8  13        7.54       -3.42     53.71 o 
  -1   9  13      372.18      300.30     54.92 o 
   0   9  13       25.14       -5.91     44.73 o 
   1   9  13      659.88      666.28     62.68 o 
   2   9  13       12.74       53.21     46.65 o 
   3   9  13       11.44       -6.56     29.93 o 
   4   9  13       32.16       18.35     29.37 o 
   5   9  13        0.31      -29.10     29.10 o 
   6   9  13       11.68        0.19     32.29 o 
   7   9  13       28.60       45.73     41.53 o 
   8   9  13      485.54      436.35     57.91 o 
   9   9  13       60.64      134.34     49.50 o 
  10   9  13       66.57       83.91     51.57 o 
   0  10  13       30.73      113.82     50.79 o 
   1  10  13      438.29      364.41     59.19 o 
   2  10  13        0.45       21.51     49.58 o 
   3  10  13      222.25      209.67     36.00 o 
   4  10  13      169.49      174.46     35.90 o 
   5  10  13      127.51      136.91     34.20 o 
   6  10  13       75.13      -21.56     56.56 o 
   7  10  13        7.25        0.00     43.66 o 
   8  10  13        2.84       11.33     46.44 o 
   9  10  13        6.39      105.63     52.35 o 
   2  11  13       18.07       -9.47     55.06 o 
   3  11  13      267.47      183.79     48.83 o 
   4  11  13        7.64      -10.37     35.15 o 
   5  11  13      140.30      116.90     36.93 o 
   6  11  13      169.71      188.87     41.78 o 
   7  11  13       20.44      -22.29     47.44 o 
  -2  -7  14        9.24      -30.70     50.00 o 
  -1  -7  14        2.66      -46.01     46.01 o 
   0  -7  14        0.94       -0.28     45.66 o 
   1  -7  14        6.82      -30.70     45.23 o 
   2  -7  14       30.16       78.07     47.22 o 
   3  -7  14      273.49      307.50     61.68 o 
   4  -7  14        9.28       52.35     56.20 o 
  -3  -6  14        4.38       38.75     49.65 o 
  -2  -6  14       20.78       -4.06     49.22 o 
  -1  -6  14        0.10      -37.89     45.37 o 
   0  -6  14       36.11        4.63     43.31 o 
   1  -6  14       16.70       44.95     44.23 o 
   2  -6  14       24.90       16.74     41.88 o 
   3  -6  14       11.39       12.29     31.75 o 
   4  -6  14        0.50       16.88     51.78 o 
   5  -6  14       78.22       -2.28     51.43 o 
   6  -6  14       23.77       -8.83     52.85 o 
  -4  -5  14       27.54       -1.42     51.00 o 
  -3  -5  14       54.93      109.19     49.72 o 
  -2  -5  14      563.35      567.12     62.04 o 
  -1  -5  14       17.49       92.74     47.22 o 
   0  -5  14      160.67      179.78     44.02 o 
   1  -5  14       38.56       36.61     39.82 o 
   2  -5  14        7.45        0.57     39.60 o 
   3  -5  14        2.20       46.57     31.56 o 
   4  -5  14       10.55      -45.59     45.59 o 
   5  -5  14       29.82       26.57     49.43 o 
   6  -5  14        3.38      -12.75     48.93 o 
   7  -5  14       18.10      -38.25     50.22 o 
  -5  -4  14        0.38       -4.06     55.49 o 
  -4  -4  14       62.42       71.66     51.36 o 
  -3  -4  14        6.44       28.21     45.59 o 
  -2  -4  14       10.21       -1.57     41.03 o 
  -1  -4  14       12.83       19.66     39.96 o 
   0  -4  14      303.90      329.72     49.43 o 
   1  -4  14       58.02       81.70     40.39 o 
   2  -4  14      287.17      281.21     46.09 o 
   3  -4  14      336.71      384.99     36.40 o 
   4  -4  14       17.28      -44.16     44.16 o 
   5  -4  14      183.17      110.69     49.01 o 
   6  -4  14        2.11      -44.09     44.09 o 
   7  -4  14       10.24      -26.50     46.65 o 
   8  -4  14        0.12      -31.91     48.01 o 
  -5  -3  14       45.92       13.46     53.71 o 
  -4  -3  14       35.83       67.81     50.71 o 
  -3  -3  14        0.88       24.08     46.01 o 
  -2  -3  14       65.70       82.70     43.09 o 
  -1  -3  14        5.87      -37.97     38.96 o 
   0  -3  14      111.71      129.78     41.38 o 
   1  -3  14       93.84       76.43     36.11 o 
   2  -3  14      366.63      398.17     46.73 o 
   3  -3  14      238.66      213.63     32.17 o 
   4  -3  14      461.86      444.90     55.34 o 
   5  -3  14       79.11      158.70     46.73 o 
   6  -3  14       11.71      -13.60     42.03 o 
   7  -3  14       46.19       42.10     46.09 o 
   8  -3  14        3.81      167.25     51.85 o 
   9  -3  14        2.18       46.30     50.86 o 
  -5  -2  14      238.88      245.74     58.84 o 
  -4  -2  14      246.13      225.37     54.92 o 
  -3  -2  14       36.81      -10.04     45.37 o 
  -2  -2  14      368.07      371.41     35.97 o 
  -1  -2  14       10.79      -16.32     26.56 o 
   0  -2  14      120.03       94.05     41.63 o 
   1  -2  14        0.51       -3.80     26.27 o 
   2  -2  14       50.17       27.84     25.82 o 
   3  -2  14      477.70      468.80     30.15 o 
   4  -2  14       50.71       33.91     26.53 o 
   5  -2  14      693.99      794.70     63.68 o 
   6  -2  14      194.07      176.22     48.58 o 
   7  -2  14      423.82      316.54     53.71 o 
   8  -2  14       42.24       34.05     45.52 o 
   9  -2  14       96.10       70.59     51.07 o 
  10  -2  14       21.92       12.32     51.71 o 
  -5  -1  14      364.76      478.42    100.11 o 
  -4  -1  14      165.18      240.06     37.97 o 
  -3  -1  14      155.12      127.11     41.99 o 
  -2  -1  14       84.02      104.16     31.28 o 
  -1  -1  14        6.38      -27.24     27.24 o 
   0  -1  14      778.94      845.68     41.18 o 
   1  -1  14        0.17      -18.49     26.29 o 
   2  -1  14       76.94       58.61     32.66 o 
   3  -1  14        0.83      -12.80     21.46 o 
   4  -1  14       87.28       64.91     23.03 o 
   5  -1  14       45.89       53.07     43.66 o 
   6  -1  14       40.23       -6.91     43.95 o 
   7  -1  14     1087.25      990.15     72.08 o 
   8  -1  14      220.13      298.02     54.13 o 
   9  -1  14       53.28       77.85     48.65 o 
  10  -1  14       21.89       95.52     53.35 o 
  -5   0  14        9.24      -29.77     58.23 o 
  -4   0  14       95.60      113.41     35.82 o 
  -3   0  14      122.96      135.51     33.49 o 
  -2   0  14      456.04      513.40     38.15 o 
  -1   0  14       20.77       21.65     28.10 o 
   0   0  14     1408.27     1367.22     50.41 o 
   1   0  14      237.87      207.81     28.06 o 
   2   0  14      351.43      366.81     30.54 o 
   3   0  14       16.72       29.51     20.68 o 
   4   0  14       47.46       79.53     21.69 o 
   5   0  14       85.96       63.46     42.52 o 
   6   0  14        7.23       46.23     41.95 o 
   7   0  14       57.94      141.03     46.58 o 
   8   0  14       27.61       32.98     45.23 o 
   9   0  14      145.94       88.47     46.87 o 
  10   0  14       89.80      203.86     55.84 o 
  11   0  14       10.89        0.78     52.57 o 
  -5   1  14        1.36       26.29     61.97 o 
  -4   1  14       21.25        8.95     33.12 o 
  -3   1  14       89.72       55.27     31.54 o 
  -2   1  14       15.37       23.91     40.42 o 
  -1   1  14       25.39       41.45     34.26 o 
   0   1  14     2578.01     2620.68     69.73 o 
   1   1  14      260.93      297.39     29.87 o 
   2   1  14      400.74      408.53     31.09 o 
   3   1  14       34.51       37.20     20.24 o 
   4   1  14       52.29       16.44     24.36 o 
   5   1  14      259.81      315.24     36.27 o 
   6   1  14       10.83       41.17     41.95 o 
   7   1  14        0.43      -40.39     40.39 o 
   8   1  14        6.30      -14.96     44.52 o 
   9   1  14        0.83      -45.23     45.23 o 
  10   1  14       18.38       57.91     49.79 o 
  11   1  14        3.93       78.35     52.57 o 
  -5   2  14      130.43      187.45     39.80 o 
  -4   2  14       80.14      -10.22     33.49 o 
  -3   2  14      159.71      162.89     32.49 o 
  -2   2  14       74.82       59.03     28.12 o 
  -1   2  14       52.14       64.49     39.35 o 
   0   2  14      385.97      409.71     48.01 o 
   1   2  14       82.76       47.44     39.82 o 
   2   2  14      675.54      739.93     56.70 o 
   3   2  14      260.53      256.75     38.50 o 
   4   2  14       76.21      109.05     28.63 o 
   5   2  14      422.83      460.13     38.65 o 
   6   2  14       20.98       25.78     38.04 o 
   7   2  14      353.31      436.56     54.85 o 
   8   2  14       14.74       50.50     44.16 o 
   9   2  14       82.32      170.59     52.07 o 
  10   2  14        1.35      120.23     52.85 o 
  11   2  14        0.57      -25.64     50.57 o 
  -5   3  14      191.19      261.91     62.97 o 
  -4   3  14       52.54       66.31     49.29 o 
  -3   3  14      171.71      173.80     49.58 o 
  -2   3  14      215.65      230.64     45.94 o 
  -1   3  14      190.09      196.38     43.88 o 
   0   3  14      147.94      175.15     43.02 o 
   1   3  14        9.25      -27.21     35.47 o 
   2   3  14       49.20       18.31     36.83 o 
   3   3  14        0.52      -24.77     24.77 o 
   4   3  14       73.19      113.27     31.52 o 
   5   3  14      284.93      301.16     33.06 o 
   6   3  14       14.48       66.22     33.19 o 
   7   3  14      908.00      834.09     65.74 o 
   8   3  14       20.38       16.60     43.73 o 
   9   3  14      120.70      259.77     54.49 o 
  10   3  14      131.66      214.90     55.91 o 
  11   3  14       14.74      125.51     54.63 o 
  -4   4  14       26.92       -1.21     49.86 o 
  -3   4  14      175.09      195.31     50.43 o 
  -2   4  14      544.18      535.50     57.70 o 
  -1   4  14       40.58       85.05     41.95 o 
   0   4  14      469.88      467.40     51.93 o 
   1   4  14      314.31      383.28     46.51 o 
   2   4  14      409.80      351.23     48.29 o 
   3   4  14        4.04      -24.69     24.69 o 
   4   4  14       33.15       11.85     27.18 o 
   5   4  14      459.05      395.13     34.98 o 
   6   4  14        6.05       16.50     29.19 o 
   7   4  14      192.61      250.65     47.37 o 
   8   4  14      201.36      185.34     47.94 o 
   9   4  14      320.75      329.22     56.20 o 
  10   4  14       38.46       71.02     52.14 o 
  11   4  14       68.82      138.18     55.63 o 
  -4   5  14        0.44      -51.85     51.85 o 
  -3   5  14       56.90       84.41     48.08 o 
  -2   5  14      138.02      136.62     47.08 o 
  -1   5  14      660.43      611.57     60.19 o 
   0   5  14     3260.02     3216.77    122.30 o 
   1   5  14       56.28       28.42     38.18 o 
   2   5  14      327.33      276.80     46.87 o 
   3   5  14      123.32      123.70     48.04 o 
   4   5  14       33.34       29.55     26.76 o 
   5   5  14        3.24      -11.58     27.64 o 
   6   5  14        7.01      -19.62     30.79 o 
   7   5  14        1.57      -26.78     38.89 o 
   8   5  14        9.11        3.28     41.31 o 
   9   5  14       34.11       30.27     47.72 o 
  10   5  14      290.86      351.66     61.04 o 
  11   5  14       15.18       79.71     55.49 o 
  -3   6  14       89.13       51.21     49.01 o 
  -2   6  14       15.26      -10.83     43.66 o 
  -1   6  14        5.78       24.65     41.95 o 
   0   6  14      232.11      204.57     48.65 o 
   1   6  14      181.29      215.11     45.80 o 
   2   6  14     1098.92     1079.62     70.80 o 
   3   6  14      120.95      105.17     33.26 o 
   4   6  14      468.85      450.44     35.43 o 
   5   6  14      970.53     1006.57     48.07 o 
   6   6  14        3.05        7.20     31.13 o 
   7   6  14      403.06      422.25     51.78 o 
   8   6  14        0.01        6.98     42.88 o 
   9   6  14       15.05       21.44     45.73 o 
  10   6  14        0.06       51.21     51.36 o 
  11   6  14       48.15      113.54     57.05 o 
  -2   7  14      173.64      191.46     51.43 o 
  -1   7  14        9.69      -17.24     43.02 o 
   0   7  14        0.35       25.57     42.24 o 
   1   7  14       19.79        6.77     41.53 o 
   2   7  14      107.37       78.28     46.09 o 
   3   7  14      304.40      264.06     32.86 o 
   4   7  14      576.52      623.69     40.45 o 
   5   7  14      322.04      343.21     36.83 o 
   6   7  14       72.00       76.32     33.81 o 
   7   7  14      280.42      286.91     47.51 o 
   8   7  14        0.07      -27.71     41.81 o 
   9   7  14      199.95      143.74     51.43 o 
  10   7  14       10.97       62.90     52.85 o 
  11   7  14        0.81       27.28     56.56 o 
  -1   8  14       51.33       56.41     49.36 o 
   0   8  14      527.44      508.08     59.40 o 
   1   8  14        4.13        3.63     43.52 o 
   2   8  14       54.37       26.43     44.30 o 
   3   8  14      100.60      136.19     48.44 o 
   4   8  14      128.38       52.56     35.29 o 
   5   8  14      306.47      288.38     35.56 o 
   6   8  14       17.51       -8.71     54.49 o 
   7   8  14      207.10      194.31     46.44 o 
   8   8  14       61.79       81.63     45.44 o 
   9   8  14      260.00      291.90     55.06 o 
  10   8  14       15.40       20.73     51.57 o 
   0   9  14      142.49      130.42     50.15 o 
   1   9  14        0.90      -30.77     47.58 o 
   2   9  14      512.86      511.99     62.61 o 
   3   9  14       15.90      -37.89     46.51 o 
   4   9  14       43.65       36.15     31.24 o 
   5   9  14        0.07      -43.91     43.91 o 
   6   9  14        4.61        6.49     37.68 o 
   7   9  14        0.74      -33.98     42.81 o 
   8   9  14       19.26       33.26     45.66 o 
   9   9  14       29.30        0.50     50.64 o 
   1  10  14        0.02       18.16     53.49 o 
   2  10  14      269.31      299.95     58.55 o 
   3  10  14       39.47       25.43     54.56 o 
   4  10  14      142.63       94.68     35.91 o 
   5  10  14      126.26      104.45     74.75 o 
   6  10  14       48.24        9.15     38.47 o 
   7  10  14       63.59       47.65     47.37 o 
   8  10  14       14.51      -18.52     49.22 o 
   5  11  14      144.00      195.59     62.97 o 
   0  -7  15        0.01      -27.35     49.58 o 
   1  -7  15        0.14      -13.18     49.86 o 
   2  -7  15       42.99       84.26     50.50 o 
  -2  -6  15       36.68       32.27     52.50 o 
  -1  -6  15       45.80      100.08     49.36 o 
   0  -6  15        2.50       25.64     45.02 o 
   1  -6  15        4.34       42.38     45.16 o 
   2  -6  15        4.38       68.66     45.52 o 
   3  -6  15        0.02       -6.66     47.08 o 
   4  -6  15       16.99       20.94     57.62 o 
   5  -6  15        0.37      -57.48     57.48 o 
  -3  -5  15       88.84       80.42     51.71 o 
  -2  -5  15       93.05      116.74     50.86 o 
  -1  -5  15      284.38      283.14     53.28 o 
   0  -5  15       22.14       16.38     42.38 o 
   1  -5  15       39.75       88.25     43.38 o 
   2  -5  15       41.51      111.76     45.23 o 
   3  -5  15        3.13      -18.17     76.54 o 
   4  -5  15       10.27       11.47     53.56 o 
   5  -5  15        1.68      -53.56     53.56 o 
   6  -5  15        0.13      -22.15     55.49 o 
  -4  -4  15        0.81      -46.09     52.00 o 
  -3  -4  15       11.72       52.64     48.58 o 
  -2  -4  15        0.91        2.56     45.37 o 
  -1  -4  15       46.55       52.64     44.66 o 
   0  -4  15       19.92       62.47     44.23 o 
   1  -4  15      252.27      243.96     47.87 o 
   2  -4  15       42.93       99.79     41.46 o 
   3  -4  15       82.81      100.43     32.91 o 
   4  -4  15      250.64      373.10     60.54 o 
   5  -4  15       12.69       81.70     53.28 o 
   6  -4  15        1.28       -5.06     50.86 o 
   7  -4  15        1.70       29.99     50.22 o 
   8  -4  15        0.04       54.63     54.21 o 
  -4  -3  15       43.98       -3.42     52.71 o 
  -3  -3  15       93.45      143.03     51.64 o 
  -2  -3  15       20.29       -5.56     44.87 o 
  -1  -3  15       39.50       91.89     44.02 o 
   0  -3  15        7.40       25.00     40.89 o 
   1  -3  15       39.26      107.06     41.10 o 
   2  -3  15      431.30      490.13     52.00 o 
   3  -3  15      385.65      374.86     36.97 o 
   4  -3  15      936.91      914.01     70.94 o 
   5  -3  15      145.52       80.42     49.79 o 
   6  -3  15       45.58       -5.20     47.15 o 
   7  -3  15        2.55       39.18     49.08 o 
   8  -3  15       70.60       75.22     52.78 o 
  -4  -2  15       75.36       82.13     53.85 o 
  -3  -2  15      265.84      332.50     58.27 o 
  -2  -2  15       18.07       -4.06     44.66 o 
  -1  -2  15       70.00      113.54     43.09 o 
   0  -2  15        8.66        4.27     40.10 o 
   1  -2  15       37.29       80.49     38.61 o 
   2  -2  15        5.88       -4.91     34.76 o 
   3  -2  15        1.05      -18.85     28.55 o 
   4  -2  15      117.66      126.48     30.24 o 
   5  -2  15       22.26       70.23     46.87 o 
   6  -2  15     1004.91     1050.20     74.93 o 
   7  -2  15       13.42       58.27     48.86 o 
   8  -2  15       82.02       35.69     49.22 o 
   9  -2  15       98.10       93.02     52.64 o 
  -5  -1  15       22.17        4.78     40.68 o 
  -4  -1  15      421.07      405.87     44.14 o 
  -3  -1  15      564.41      539.74     53.96 o 
  -2  -1  15       36.14       -1.07     32.25 o 
  -1  -1  15      160.54      194.44     33.54 o 
   0  -1  15        3.53       -3.44     29.08 o 
   1  -1  15       79.59      135.20     29.22 o 
   2  -1  15        6.17       -0.79     27.03 o 
   3  -1  15        2.33       11.48     23.44 o 
   4  -1  15        7.95        6.54     23.99 o 
   5  -1  15        0.26       16.38     44.73 o 
   6  -1  15       10.39       16.03     45.37 o 
   7  -1  15       87.44      139.54     48.93 o 
   8  -1  15      439.41      327.44     57.27 o 
   9  -1  15      114.77      187.83     54.56 o 
  10  -1  15       25.86       66.67     54.49 o 
  -5   0  15        3.75       38.39     40.73 o 
  -4   0  15       26.63       30.03     36.63 o 
  -3   0  15       24.05       20.42     42.20 o 
  -2   0  15        8.92       12.76     31.46 o 
  -1   0  15      720.40      729.07     43.72 o 
   0   0  15        6.10        4.57     28.45 o 
   1   0  15      564.46      651.77     79.21 o 
   2   0  15       12.20      -26.85     26.85 o 
   3   0  15       64.02      112.62     23.11 o 
   4   0  15       40.27       46.10     23.13 o 
   5   0  15        6.54      -16.38     41.03 o 
   6   0  15        5.91      -28.71     42.31 o 
   7   0  15        8.60       41.46     45.30 o 
   8   0  15       46.33       60.26     48.15 o 
   9   0  15       26.73      105.92     51.93 o 
  10   0  15       17.43        8.26     52.99 o 
  -4   1  15        2.72      -36.78     36.78 o 
  -3   1  15       33.31       17.70     32.87 o 
  -2   1  15       12.02       44.92     31.12 o 
  -1   1  15      251.90      267.99     34.38 o 
   0   1  15        4.30       34.65     29.21 o 
   1   1  15     1122.94     1158.91     52.82 o 
   2   1  15      106.20       75.36     43.31 o 
   3   1  15       60.75      107.06     44.80 o 
   4   1  15      106.76      161.95     32.67 o 
   5   1  15       17.29       36.16     39.39 o 
   6   1  15      276.34      319.82     50.64 o 
   7   1  15        2.68       49.29     43.02 o 
   8   1  15        3.00      -43.38     43.38 o 
   9   1  15       10.02       -3.78     46.80 o 
  10   1  15        2.33       14.25     49.50 o 
  11   1  15       20.92      107.13     56.34 o 
  -4   2  15      119.39      148.44     57.05 o 
  -3   2  15      367.21      395.46     55.63 o 
  -2   2  15       57.92      106.27     46.16 o 
  -1   2  15       14.05       32.20     43.09 o 
   0   2  15        1.33       81.13     43.24 o 
   1   2  15      364.23      321.60     49.29 o 
   2   2  15       33.70       38.46     42.24 o 
   3   2  15       54.31       20.51     41.24 o 
   4   2  15      131.15      172.15     31.19 o 
   5   2  15       83.79       98.53     30.82 o 
   6   2  15      654.90      768.28     63.18 o 
   7   2  15        9.25       33.05     42.52 o 
   8   2  15      176.20      249.51     51.71 o 
   9   2  15        5.65      -45.66     45.66 o 
  10   2  15        0.94       19.73     51.28 o 
  11   2  15        2.20       65.82     55.56 o 
  -4   3  15      134.86      101.22     56.48 o 
  -3   3  15      156.50      143.81     51.43 o 
  -2   3  15       66.91       99.58     48.01 o 
  -1   3  15      477.29      446.25     54.35 o 
   0   3  15       55.59       -7.12     41.60 o 
   1   3  15      205.97      203.07     43.59 o 
   2   3  15        0.03        0.50     39.53 o 
   3   3  15       57.88       16.31     39.89 o 
   4   3  15        2.64       -5.91     27.48 o 
   5   3  15       47.62       72.37     81.20 o 
   6   3  15      824.34      818.03     48.32 o 
   7   3  15       83.04       74.51     43.38 o 
   8   3  15      633.03      661.08     66.03 o 
   9   3  15      149.98      223.80     53.85 o 
  10   3  15      106.86      192.39     57.55 o 
  11   3  15       26.16       42.81     55.42 o 
  -4   4  15       28.33      117.67     56.06 o 
  -3   4  15       71.07      -22.65     48.51 o 
  -2   4  15      155.92      149.08     48.58 o 
  -1   4  15       85.91       55.34     44.30 o 
   0   4  15      125.82       84.48     44.45 o 
   1   4  15      404.87      453.37     53.21 o 
   2   4  15       60.83       48.01     43.45 o 
   3   4  15      158.72      127.57     44.30 o 
   4   4  15      223.06      228.78     33.48 o 
   5   4  15       11.07       47.28     29.75 o 
   6   4  15       12.64       -5.32     32.08 o 
   7   4  15        5.92       56.13     43.24 o 
   8   4  15      477.12      458.29     57.84 o 
   9   4  15      166.80      176.22     53.42 o 
  10   4  15       75.64       44.59     53.85 o 
  11   4  15       57.18      182.92     58.69 o 
  -3   5  15       10.57      -49.15     49.15 o 
  -2   5  15       21.49       27.57     46.73 o 
  -1   5  15     1279.08     1380.99     83.55 o 
   0   5  15      130.05       85.90     45.87 o 
   1   5  15      613.05      665.85     61.47 o 
   2   5  15       62.25       -2.42     42.81 o 
   3   5  15      104.70       93.17     44.38 o 
   4   5  15      244.45      300.15     51.53 o 
   5   5  15       95.81       50.23     42.70 o 
   6   5  15      163.01      162.52     35.52 o 
   7   5  15        3.24       10.97     41.24 o 
   8   5  15        0.46       -6.91     42.52 o 
   9   5  15       10.25        4.13     49.58 o 
  10   5  15       91.80      100.36     57.91 o 
  11   5  15      159.14      136.62     60.12 o 
  -2   6  15       11.92       47.30     49.72 o 
  -1   6  15       10.11       28.78     47.72 o 
   0   6  15        0.59       29.06     44.23 o 
   1   6  15     1145.68     1077.76     73.44 o 
   2   6  15      278.83      246.81     52.78 o 
   3   6  15      386.98      366.33     53.92 o 
   4   6  15      128.88      132.12     30.62 o 
   5   6  15      193.39      179.01     33.44 o 
   6   6  15      660.45      677.79     61.40 o 
   7   6  15       19.76      -42.17     42.17 o 
   8   6  15       37.37       46.44     45.52 o 
   9   6  15        1.68       11.75     48.65 o 
  10   6  15        5.70       14.67     53.49 o 
  11   6  15        4.03       33.90     57.98 o 
  -1   7  15       47.95       22.86     50.36 o 
   0   7  15        1.73      -19.16     43.45 o 
   1   7  15        0.09       29.35     43.95 o 
   2   7  15        9.76       -2.49     45.80 o 
   3   7  15       22.43       73.22     48.36 o 
   4   7  15      128.69      168.74     68.74 o 
   5   7  15      283.36      326.49     36.21 o 
   6   7  15      429.33      399.72     39.03 o 
   7   7  15        2.84      -41.46     41.74 o 
   8   7  15       87.56      188.47     51.14 o 
   9   7  15       12.49       47.15     51.71 o 
  10   7  15       48.74       87.04     56.84 o 
   0   8  15       18.35      -27.07     45.94 o 
   1   8  15      223.64      187.47     51.64 o 
   2   8  15        0.61      -28.21     46.65 o 
   3   8  15       14.84       12.82     47.01 o 
   4   8  15       54.05       30.21     32.35 o 
   5   8  15       84.00       89.38     53.64 o 
   6   8  15      147.51      138.57     43.88 o 
   7   8  15        7.33      -33.33     34.74 o 
   8   8  15      145.49      101.22     47.58 o 
   9   8  15        1.52       12.89     51.07 o 
  10   8  15      103.13      136.19     58.62 o 
   1   9  15      263.99      205.64     57.20 o 
   2   9  15        4.58      -27.00     50.79 o 
   3   9  15      307.59      253.86     59.26 o 
   4   9  15      224.24      186.47     39.03 o 
   5   9  15        0.29      -20.53     33.37 o 
   6   9  15       20.81       41.36     33.86 o 
   7   9  15       12.94       12.32     45.66 o 
   8   9  15       25.51       43.88     48.29 o 
   9   9  15       32.83       35.69     52.42 o 
   3  10  15      224.97      239.83     62.40 o 
   4  10  15       15.82      -57.20     57.20 o 
   5  10  15      121.35      160.44     39.19 o 
   6  10  15      347.24      320.98     55.20 o 
   7  10  15       60.13       36.61     50.07 o 
   1  -6  16       12.45      -34.69     46.16 o 
   2  -6  16        1.14       49.72     46.73 o 
   3  -6  16       35.51       47.22     48.36 o 
  -1  -5  16        0.36       -4.42     48.51 o 
   0  -5  16      169.03      186.33     53.64 o 
   1  -5  16       39.49      105.06     48.01 o 
   2  -5  16       20.54        2.42     46.58 o 
   3  -5  16      128.47      105.06     48.08 o 
   4  -5  16       14.74      -43.31     60.90 o 
   5  -5  16        5.80      -37.04     60.33 o 
  -2  -4  16        9.04        9.54     50.15 o 
  -1  -4  16        8.41       57.05     49.36 o 
   0  -4  16      184.57      182.49     48.44 o 
   1  -4  16       30.52      132.20     44.80 o 
   2  -4  16      276.24      260.41     50.22 o 
   3  -4  16       94.73       86.12     44.30 o 
   4  -4  16      153.64      173.16     57.20 o 
   5  -4  16      123.84      148.87     59.05 o 
   6  -4  16        0.82       29.77     56.48 o 
   7  -4  16        3.29       24.36     55.99 o 
  -3  -3  16       12.43        4.27     51.28 o 
  -2  -3  16       36.71      120.52     50.00 o 
  -1  -3  16        0.91       59.90     45.44 o 
   0  -3  16        0.16       27.71     42.74 o 
   1  -3  16       17.31       26.00     42.67 o 
   2  -3  16       48.48       62.47     41.95 o 
   3  -3  16      575.71      586.50     57.55 o 
   4  -3  16       19.34       79.75     32.69 o 
   5  -3  16      274.34      251.58     57.55 o 
   6  -3  16       22.28       27.35     53.92 o 
   7  -3  16      146.57      198.94     57.05 o 
   8  -3  16       15.26      -47.01     52.92 o 
  -3  -2  16       31.19       54.56     51.57 o 
  -2  -2  16      202.21      207.42     52.28 o 
  -1  -2  16        2.95       -0.50     45.09 o 
   0  -2  16        3.90       20.66     41.31 o 
   1  -2  16        0.05      -40.53     40.53 o 
   2  -2  16       86.24       76.86     41.38 o 
   3  -2  16        4.63       67.45     40.46 o 
   4  -2  16       10.14       93.41     31.88 o 
   5  -2  16      405.24      420.18     60.62 o 
   6  -2  16        0.55      -28.78     50.15 o 
   7  -2  16       48.36       34.19     52.07 o 
   8  -2  16       37.72       64.46     53.07 o 
  -4  -1  16      179.34      212.54     42.78 o 
  -3  -1  16      292.30      267.20     42.61 o 
  -2  -1  16      366.64      413.64     53.67 o 
  -1  -1  16        7.64      -27.92     32.19 o 
   0  -1  16       61.14       69.82     32.15 o 
   1  -1  16        5.09       -5.47     29.47 o 
   2  -1  16      359.76      396.95     36.48 o 
   3  -1  16       52.03       53.79     31.13 o 
   4  -1  16       25.92       -4.62     27.16 o 
   5  -1  16        0.13      -36.47     47.37 o 
   6  -1  16        5.64        5.91     48.36 o 
   7  -1  16       77.07       47.79     50.22 o 
   8  -1  16      146.67      105.56     53.21 o 
   9  -1  16       75.92      205.78     57.48 o 
  -4   0  16        7.09      -35.47     56.70 o 
  -3   0  16        6.59       41.33     37.20 o 
  -2   0  16      174.45      178.47     37.73 o 
  -1   0  16        1.59       32.34     46.90 o 
   0   0  16      373.65      351.72     37.22 o 
   1   0  16       40.92       45.58     59.97 o 
   2   0  16       77.90      142.67     31.66 o 
   3   0  16       46.74       25.86     49.22 o 
   4   0  16      131.05      102.35     34.53 o 
   5   0  16       73.65       38.53     46.16 o 
   6   0  16       19.67       -4.77     46.23 o 
   7   0  16       10.64        7.84     47.79 o 
   8   0  16       25.53       -6.13     48.72 o 
   9   0  16       71.10        1.99     52.50 o 
  10   0  16       31.63       21.87     54.78 o 
  -3   1  16        1.02      -47.65     50.29 o 
  -2   1  16        0.53      -21.30     50.43 o 
  -1   1  16        0.76       -9.76     47.87 o 
   0   1  16      192.14      173.23     49.01 o 
   1   1  16        9.50        1.42     46.16 o 
   2   1  16      314.19      335.70     52.71 o 
   3   1  16      329.37      335.77     54.99 o 
   4   1  16       41.30       97.12     33.33 o 
   5   1  16      374.18      437.92     42.25 o 
   6   1  16        0.35       44.73     44.59 o 
   7   1  16       84.49       43.52     46.51 o 
   8   1  16       17.45       37.54     47.65 o 
   9   1  16       38.25       55.99     50.57 o 
  10   1  16       14.38       84.12     54.49 o 
  -3   2  16       41.66       41.31     53.35 o 
  -2   2  16      219.23      218.17     56.13 o 
  -1   2  16       73.20      167.89     49.93 o 
   0   2  16       24.33       49.72     43.66 o 
   1   2  16        3.32      -21.01     43.31 o 
   2   2  16        3.06       61.47     42.59 o 
   3   2  16        2.55       -1.64     43.38 o 
   4   2  16       52.56      100.34     32.83 o 
   5   2  16      915.11      993.75     50.00 o 
   6   2  16       40.64      110.90     45.66 o 
   7   2  16      474.15      553.24     60.76 o 
   8   2  16      103.90       91.32     49.58 o 
   9   2  16       31.76       59.48     49.58 o 
  10   2  16       79.20      141.53     56.20 o 
  -3   3  16       54.31      103.07     54.35 o 
  -2   3  16      263.90      368.18     58.84 o 
  -1   3  16       54.80       83.20     47.87 o 
   0   3  16       56.92       89.61     45.66 o 
   1   3  16      111.96      112.11     45.37 o 
   2   3  16      185.97      178.86     49.22 o 
   3   3  16      165.32      134.98     48.08 o 
   4   3  16       56.53       22.80     63.68 o 
   5   3  16        7.62       22.69     32.07 o 
   6   3  16       19.80       31.56     34.89 o 
   7   3  16      634.40      725.11     66.46 o 
   8   3  16       56.61       54.92     49.01 o 
   9   3  16      290.34      292.75     58.34 o 
  10   3  16        1.87       67.31     54.63 o 
  -2   4  16      428.43      405.93     62.68 o 
  -1   4  16      115.38       45.94     49.15 o 
   0   4  16      530.57      573.04     61.90 o 
   1   4  16       64.50       43.02     45.37 o 
   2   4  16      162.65      122.80     47.79 o 
   3   4  16      132.60      139.96     49.01 o 
   4   4  16       54.44       53.42     50.79 o 
   5   4  16        3.08      -31.72     31.72 o 
   6   4  16        0.51      -31.86     34.98 o 
   7   4  16       34.53       66.17     44.66 o 
   8   4  16       47.36       27.85     47.51 o 
   9   4  16      137.49      186.26     55.27 o 
  10   4  16      177.66      305.22     62.25 o 
  -2   5  16       18.04       61.19     53.14 o 
  -1   5  16        0.25        8.48     50.29 o 
   0   5  16     1154.67     1278.49     82.63 o 
   1   5  16       62.72       68.31     47.94 o 
   2   5  16      323.78      279.64     56.27 o 
   3   5  16      143.73      129.21     49.01 o 
   4   5  16      129.53      132.77     49.36 o 
   5   5  16      314.11      283.91     37.94 o 
   6   5  16       16.23      -24.13     34.77 o 
   7   5  16        3.29       45.09     45.09 o 
   8   5  16        0.00      -14.03     47.01 o 
   9   5  16       25.52      106.84     52.28 o 
  10   5  16       38.03      220.74     61.76 o 
  -1   6  16        0.35        7.91     51.71 o 
   0   6  16       57.62       96.44     48.79 o 
   1   6  16        9.73       -3.70     45.44 o 
   2   6  16      379.68      350.59     58.76 o 
   3   6  16       29.17        1.42     48.58 o 
   4   6  16      154.60       14.60     48.65 o 
   5   6  16      429.45      438.46     40.48 o 
   6   6  16       54.01       22.18     42.31 o 
   7   6  16      223.15      196.38     53.21 o 
   8   6  16        0.44      106.13     51.64 o 
   9   6  16        0.41       42.67     52.00 o 
  10   6  16        4.50       61.68     57.70 o 
   0   7  16       11.42       -0.85     49.36 o 
   1   7  16        5.67       -9.90     46.30 o 
   2   7  16       32.00       47.08     49.93 o 
   3   7  16       16.30      -39.67     47.51 o 
   4   7  16        0.86       -8.12     48.58 o 
   5   7  16      178.87      187.51     35.86 o 
   6   7  16       82.91       60.26     33.65 o 
   7   7  16      284.75      336.67     42.90 o 
   8   7  16       31.05       35.04     49.86 o 
   9   7  16      317.52      239.12     61.54 o 
  10   7  16       15.02       53.78     59.69 o 
   1   8  16        2.07       26.71     51.93 o 
   2   8  16      175.67      223.02     55.49 o 
   3   8  16       34.56      -30.70     50.93 o 
   4   8  16        1.92      -29.35     51.36 o 
   5   8  16        5.59        7.16     33.99 o 
   6   8  16       19.28       -4.15     34.09 o 
   7   8  16       22.95       45.17     38.11 o 
   8   8  16        4.31       57.70     49.43 o 
   9   8  16        2.73      -48.65     52.21 o 
   3   9  16       40.48       17.38     53.14 o 
   4   9  16      228.80      238.47     61.04 o 
   5   9  16       48.80      100.62     38.75 o 
   6   9  16        9.14       20.27     36.10 o 
   7   9  16        0.23       -9.74     68.81 o 
   1  -5  17       92.36      155.71     52.99 o 
   2  -5  17       12.36       36.75     49.01 o 
   3  -5  17        1.79      -30.49     47.22 o 
  -1  -4  17        4.08       45.73     51.50 o 
   0  -4  17        2.67       17.38     47.87 o 
   1  -4  17      192.48      253.29     51.50 o 
   2  -4  17      227.95      278.72     53.42 o 
   3  -4  17      180.20      171.80     47.87 o 
   5  -4  17        6.89       57.27     63.25 o 
  -2  -3  17        7.60        1.78     51.93 o 
  -1  -3  17        2.67      -26.35     47.65 o 
   0  -3  17        0.07       19.45     47.37 o 
   1  -3  17       28.24       68.52     46.44 o 
   2  -3  17        4.79      -27.71     44.45 o 
   3  -3  17        1.85       43.73     43.95 o 
   5  -3  17        5.45       -7.48     57.62 o 
   6  -3  17      193.37      288.48     64.60 o 
   7  -3  17        2.52      -53.42     58.34 o 
  -2  -2  17        8.93      -13.39     52.78 o 
  -1  -2  17       31.32       62.61     50.50 o 
   0  -2  17        0.06        4.99     47.72 o 
   1  -2  17        0.53       25.14     43.52 o 
   2  -2  17       26.05       73.72     43.31 o 
   3  -2  17        1.78       26.07     42.24 o 
   4  -2  17       12.34        5.63     41.10 o 
   5  -2  17        4.62       11.04     54.13 o 
   6  -2  17      113.13       98.44     59.33 o 
   7  -2  17       20.75      -55.06     55.06 o 
   8  -2  17       28.20       41.24     58.69 o 
  -2  -1  17       43.50       91.96     52.64 o 
  -1  -1  17      116.99      191.18     51.71 o 
   0  -1  17        2.89       56.06     46.58 o 
   1  -1  17       93.78      148.37     47.30 o 
   2  -1  17       33.78      -28.28     40.32 o 
   3  -1  17       89.86      167.89     44.73 o 
   5  -1  17        5.43      -12.75     52.21 o 
   6  -1  17       23.43       -8.26     51.85 o 
   7  -1  17        5.99        5.63     52.57 o 
   8  -1  17      166.21      143.81     58.41 o 
  -2   0  17        2.28       35.48     40.19 o 
  -1   0  17       25.35       57.84     52.71 o 
   0   0  17        0.11      -32.48     50.22 o 
   1   0  17      322.68      266.89     55.77 o 
   2   0  17       97.35       59.12     52.21 o 
   3   0  17       63.43       25.71     55.20 o 
   4   0  17      214.82      323.02     60.97 o 
   5   0  17        3.73      -13.82     49.65 o 
   6   0  17       16.51       61.40     51.14 o 
   7   0  17        0.36      -48.93     48.93 o 
   8   0  17       51.70        5.91     51.28 o 
   9   0  17        0.35       -6.41     55.27 o 
  -2   1  17        1.00      -55.91     55.91 o 
  -1   1  17        5.01      -49.15     49.15 o 
   0   1  17        0.03      -47.94     49.15 o 
   1   1  17       48.74       56.56     51.78 o 
   2   1  17       55.05       73.22     51.57 o 
   3   1  17      298.36      237.90     57.27 o 
   4   1  17      288.37      332.50     60.76 o 
   5   1  17       19.79       37.43     53.71 o 
   6   1  17      381.81      422.74     60.19 o 
   7   1  17        6.39        7.34     50.29 o 
   8   1  17        1.12       63.39     51.28 o 
   9   1  17       27.69      136.83     56.77 o 
  -2   2  17       38.33       90.67     56.77 o 
  -1   2  17      255.72      266.97     57.62 o 
   0   2  17        5.81       26.92     50.29 o 
   1   2  17        3.09      -46.01     46.01 o 
   2   2  17        5.66        7.34     48.86 o 
   3   2  17        5.13      -10.83     46.58 o 
   4   2  17      280.94      321.03     61.19 o 
   5   2  17       12.01       31.22     35.56 o 
   6   2  17      573.11      531.15     62.25 o 
   7   2  17       25.49       42.17     50.36 o 
   8   2  17      228.91      332.85     57.84 o 
   9   2  17       59.80       52.21     52.35 o 
  10   2  17        0.26       56.63     54.92 o 
  -2   3  17       23.45       28.85     55.84 o 
  -1   3  17       36.00       38.53     52.99 o 
   0   3  17       31.24       62.90     49.29 o 
   1   3  17      515.49      544.55     60.97 o 
   2   3  17       80.47       37.82     48.86 o 
   3   3  17       10.07      -21.23     47.87 o 
   4   3  17       57.14      -20.87     52.64 o 
   5   3  17        3.84       -6.01     36.79 o 
   6   3  17      292.51      306.24     41.64 o 
   7   3  17       18.10       59.62     50.15 o 
   8   3  17      330.35      444.11     63.32 o 
   9   3  17       69.68      104.56     53.71 o 
  10   3  17       44.71       80.77     57.84 o 
  -1   4  17      408.49      442.90     64.82 o 
   0   4  17        0.11      -16.38     47.15 o 
   1   4  17       21.81       44.87     48.93 o 
   2   4  17       33.39      -15.46     47.79 o 
   3   4  17      461.89      490.84     63.25 o 
   4   4  17      139.87      173.80     56.70 o 
   5   4  17       18.72      -13.08     34.86 o 
   6   4  17        0.58       22.05     36.57 o 
   7   4  17        5.68       27.07     49.08 o 
   8   4  17       70.24      106.34     51.57 o 
   9   4  17       52.05      140.39     56.41 o 
  10   4  17       49.24      125.72     60.26 o 
  -1   5  17       94.40      180.92     56.41 o 
   0   5  17        9.88      -17.52     49.15 o 
   1   5  17      873.46      797.91     73.37 o 
   2   5  17      202.24      216.75     56.56 o 
   3   5  17      106.44      105.28     52.71 o 
   4   5  17      186.91      176.93     55.91 o 
   5   5  17       46.88      -17.88     35.35 o 
   6   5  17       98.34      100.43     38.68 o 
   7   5  17       32.37       98.58     49.22 o 
   8   5  17       15.85       76.21     52.85 o 
   9   5  17        3.04      -45.30     51.43 o 
   0   6  17        1.72       27.78     53.21 o 
   1   6  17       46.73       73.65     51.43 o 
   2   6  17       12.68      -44.87     49.29 o 
   3   6  17       87.31        6.34     52.28 o 
   4   6  17       68.56       -1.71     51.85 o 
   5   6  17       38.37      -36.11     56.34 o 
   6   6  17      319.95      380.16     42.26 o 
   7   6  17        0.07       -4.62     43.66 o 
   8   6  17       56.88       98.94     53.21 o 
   9   6  17       46.82       44.38     55.63 o 
   1   7  17       12.78      -10.97     53.56 o 
   2   7  17        0.29      -37.89     52.14 o 
   3   7  17       15.69      -18.66     53.85 o 
   4   7  17       41.50      -52.99     52.99 o 
   5   7  17       29.80       65.10     57.55 o 
   6   7  17      153.32      140.73     37.66 o 
   7   7  17        0.13      -14.62     57.73 o 
   8   7  17      161.59      226.51     59.55 o 
   9   7  17        1.49        9.62     56.91 o 
   2   8  17       62.88      106.70     57.13 o 
   3   8  17      196.90      299.95     63.75 o 
   4   8  17      144.46        9.76     55.56 o 
   5   8  17        4.71      -56.56     56.56 o 
   6   8  17       59.18       72.67     37.73 o 
   7   8  17       21.43       -6.47     40.85 o 
   1  -3  18        0.00      -38.18     48.79 o 
   2  -3  18        5.37       38.46     48.72 o 
   3  -3  18       36.18       53.21     47.15 o 
   0  -2  18       68.46       71.37     52.57 o 
   1  -2  18        7.18      118.95     50.22 o 
   2  -2  18       18.74       73.58     47.01 o 
   3  -2  18       26.02       11.82     46.09 o 
   4  -2  18       24.43       56.48     47.37 o 
   6  -2  18        2.49       -3.35     61.04 o 
  -1  -1  18        3.49       43.81     54.28 o 
   6  -1  18        0.45       78.00     58.55 o 
   7  -1  18        2.31       80.99     58.05 o 
  -1   0  18        4.43      -41.03     56.56 o 
   0   0  18        6.88        8.55     57.20 o 
   1   0  18       19.03      -18.31     55.20 o 
   2   0  18      250.78      262.26     62.54 o 
   3   0  18      356.12      389.84     67.88 o 
   4   0  18       58.38       32.41     59.40 o 
   6   0  18        0.03       40.60     55.13 o 
   7   0  18       21.77       -1.85     54.49 o 
   8   0  18       58.92       72.80     57.05 o 
  -1   1  18       37.68       31.70     56.56 o 
   0   1  18       63.96        9.12     54.99 o 
   1   1  18        1.66       37.47     52.00 o 
   2   1  18      174.76      186.83     60.05 o 
   3   1  18      285.94      278.43     64.25 o 
   4   1  18       80.24       51.57     59.12 o 
   5   1  18      405.50      535.71     69.52 o 
   6   1  18        2.92       83.41     53.21 o 
   7   1  18      140.90      248.23     59.48 o 
   8   1  18       37.47       94.59     56.34 o 
  -1   2  18        7.55       50.43     56.70 o 
   0   2  18      129.77      160.12     55.63 o 
   1   2  18      122.76      114.89     58.27 o 
   2   2  18       29.17      -52.71     52.71 o 
   3   2  18        0.25      -41.17     53.49 o 
   4   2  18        1.45      -56.06     56.98 o 
   5   2  18      194.93      152.15     59.62 o 
   6   2  18        8.13       64.39     53.07 o 
   7   2  18      378.30      501.59     67.74 o 
   8   2  18        0.36      114.25     55.06 o 
   9   2  18       28.46      110.62     58.19 o 
  -1   3  18       23.29       -3.28     56.70 o 
   0   3  18       68.43      113.40     56.98 o 
   1   3  18       14.91      -21.94     53.14 o 
   2   3  18      163.21      210.13     56.77 o 
   3   3  18       39.48       -4.20     54.35 o 
   4   3  18        1.54      -39.46     55.84 o 
   5   3  18        0.07      -50.50     54.21 o 
   6   3  18        0.03        3.33     51.89 o 
   7   3  18      165.76      233.35     59.26 o 
   8   3  18       71.36      161.90     58.48 o 
   9   3  18       32.75       39.32     58.98 o 
   0   4  18      292.76      384.00     65.53 o 
   1   4  18       48.81      -12.39     54.56 o 
   2   4  18      121.55       90.32     55.20 o 
   3   4  18      107.28       73.22     56.63 o 
   4   4  18       97.60        2.49     54.78 o 
   5   4  18        1.59      -53.64     53.64 o 
   6   4  18        0.55       28.60     72.26 o 
   7   4  18        6.16        5.48     54.49 o 
   8   4  18        3.61      101.43     54.56 o 
   9   4  18       27.85       99.79     58.98 o 
   1   5  18        0.35      -53.35     53.35 o 
   2   5  18      740.50      839.58     76.71 o 
   3   5  18      114.17      179.78     61.83 o 
   4   5  18       57.92       16.24     58.12 o 
   5   5  18      155.88       82.70     60.83 o 
   6   5  18        2.96       40.40     40.56 o 
   7   5  18       16.68      -15.81     51.93 o 
   8   5  18        1.61       13.96     53.78 o 
   1   6  18        1.14       43.88     57.27 o 
   2   6  18        0.45      -51.78     55.27 o 
   3   6  18       30.01      -51.78     55.13 o 
   4   6  18       22.03       -4.49     57.27 o 
   5   6  18      119.14      156.99     63.68 o 
   6   6  18       21.12       32.22     39.49 o 
   7   6  18      486.66      497.51     50.99 o 
   8   6  18       22.91       -9.05     55.91 o 
   3   7  18       13.88        9.26     58.05 o 
   4   7  18        0.05      -57.91     57.91 o 
   5   7  18        3.69      -18.73     61.33 o 
   6   7  18       12.84      -48.58     60.33 o 
   7   7  18      105.04      127.52     58.51 o 
   3   0  19      213.59      293.68     72.30 o 
   4   0  19      128.61       15.74     64.46 o 
   1   1  19        3.28       -2.49     60.90 o 
   2   1  19       42.67       -4.91     61.68 o 
   3   1  19       59.30       83.62     65.96 o 
   4   1  19      405.51      375.52     70.16 o 
   5   1  19        0.93       24.93     65.82 o 
   7   1  19        5.28      104.99     60.26 o 
   1   2  19      104.63       87.54     62.82 o 
   2   2  19        9.05      -11.04     60.97 o 
   3   2  19       27.24       66.03     60.97 o 
   4   2  19       19.78       -4.20     63.46 o 
   5   2  19        6.07      -59.26     59.26 o 
   7   2  19       12.31       69.09     60.62 o 
   1   3  19       97.55      123.72     61.90 o 
   2   3  19        0.74      -56.98     56.98 o 
   3   3  19      107.08      118.31     59.83 o 
   4   3  19       19.27        5.34     61.33 o 
   5   3  19        0.44      -23.08     58.55 o 
   6   3  19        5.51       18.88     63.32 o 
   7   3  19        4.66      108.34     60.62 o 
   2   4  19      199.51       57.62     60.97 o 
   3   4  19      201.95      196.02     64.32 o 
   4   4  19       60.42       89.32     62.82 o 
   5   4  19       28.70      -24.29     60.97 o 
   6   4  19       14.20      -42.45     64.39 o 
   7   4  19       22.95        0.93     56.56 o 
   3   5  19       60.80      103.28     63.61 o 
   4   5  19      111.41       84.62     66.03 o 
   5   5  19       10.97       14.25     65.74 o 
   6   5  19      146.07       69.09     71.44 o 
   7   5  19        5.45       59.83     58.34 o 
   4   6  19       34.34      -23.08     63.18 o 
   5   6  19        3.20      -24.50     65.39 o 
                                                 
